# Supplementary material for: Bioactive Peptides in Greek Goat Colostrum: Relevance to Human Metabolism
Source: Foods. 2024 Dec 6;13(23):3949. doi: 10.3390/foods13233949 (PMC11640771; doi:10.3390/foods13233949)
Supplement: Supplementary file 1 [file foods-13-03949-s001.zip]

Archive with 3 entries (3 files):
- Supplementary Materials/Supplementary Table_S2.xlsx
- Supplementary Materials/Supplementary_Table S1.xlsx
- Supplementary Materials/Supplementary_Table_S3.xlsx
