# Supplementary material for: Bioactive Peptides in Greek Goat Colostrum: Relevance to Human Metabolism
Source: Foods. 2024 Dec 6;13(23):3949. doi: 10.3390/foods13233949 (PMC11640771; doi:10.3390/foods13233949)
Supplement: Supplementary file 1 [file foods-13-03949-s001.zip › Supplementary Materials/Supplementary Table_S2.xlsx]

## Sheet: Upregulated
Accesion number	Gene Names	baseMean	log2FoldChange	stat	pvalue	padj	Change
Q7SIH1	A2M	9500.49	6.05528	4.49093	7.09131e-06	0.000486573	Upregulated
P82017	map34-B	21325.8	5.6344	4.41401	1.01474e-05	0.000565718	Upregulated
E1BM58	PRX	27518.8	6.959	4.37906	1.1919e-05	0.000584014	Upregulated
B7TCA2		2112.08	5.70337	4.18343	2.87141e-05	0.00111361	Upregulated
G1DG62	WAPAL	65193.9	6.36852	4.05409	5.03302e-05	0.00179578	Upregulated
Q5EAC7	CIAPIN1	35435.9	6.22266	3.76453	0.000166864	0.00460671	Upregulated
F1MCA7	LRRC7	65574.5	5.79485	3.72382	0.000196232	0.00486218	Upregulated
C7E4R2		25647	6.25375	3.66688	0.00024553	0.0057635	Upregulated
B5LSV4	LALBA	147618	7.00843	3.63234	0.000280865	0.0064239	Upregulated
Q3B7M6	NEDD1	577.885	3.50434	3.61166	0.000304247	0.0067847	Upregulated
P0DN38	APOE	8220.29	5.03301	3.45501	0.000550274	0.0111556	Upregulated
P79362	CATHL2	20259.6	5.43547	3.44055	0.000580523	0.0112571	Upregulated
G1DFP4	BMF	59663	5.24835	3.40405	0.000663935	0.0124554	Upregulated
P22226	CATHL1 BAC1	24401.7	5.43358	3.38631	0.0007084	0.0126588	Upregulated
P46193	ANXA1 ANX1	9133.98	4.43992	3.36983	0.000752149	0.0126588	Upregulated
A6H7A8	DNTTIP1	21580.4	4.8806	3.37328	0.000742783	0.0126588	Upregulated
Q32L18	BTBD16	40313.3	4.53256	3.37319	0.000743013	0.0126588	Upregulated
Q14VH4	BMPR-IB	4671.53	5.51417	3.3393	0.0008399	0.0135789	Upregulated
Q5E9A1	NACA	2548.83	4.66733	3.33517	0.000852484	0.0135789	Upregulated
P0C6U0	1a	30800.2	5.23275	3.25831	0.00112079	0.017237	Upregulated
Q17QU3	ARPIN	7959.69	5.23964	3.21695	0.00129559	0.0190373	Upregulated
Q1JQA3	AP3S2	58420	4.72076	3.21556	0.00130188	0.0190373	Upregulated
Q2KJD0	TUBB5	1480.6	3.68174	3.18335	0.00145581	0.0206124	Upregulated
W6AWL7	TMEM63A	520.317	3.8037	3.18423	0.00145138	0.0206124	Upregulated
P61356	RPL27	5159.69	4.41867	3.12772	0.00176167	0.0241756	Upregulated
Q8SPQ0	CHI3L1	4065.17	4.63583	3.08724	0.00202023	0.026312	Upregulated
P60712	ACTB	15810.4	4.4873	3.08503	0.00203535	0.026312	Upregulated
Q3SWY8	ZUP1	2283.79	3.98173	3.06787	0.00215593	0.0269095	Upregulated
I6ZHM3	HSF1	5952.23	3.97741	3.0678	0.00215642	0.0269095	Upregulated
A7MB12	UTP15	5101.42	4.41252	3.03725	0.00238745	0.0287784	Upregulated
Q5E956	TPI1	963.877	2.85106	2.99835	0.00271448	0.0322842	Upregulated
I1XB00		792.825	3.5112	2.96355	0.00304108	0.0347775	Upregulated
G5CC03		9025.12	4.60449	2.94186	0.00326247	0.0358675	Upregulated
P0DMA8	APOA1	15492.3	4.24278	2.93825	0.00330075	0.0358675	Upregulated
A5D7D1	ACTN4	1375.86	3.14599	2.89916	0.00374161	0.0389014	Upregulated
Q28598	HOXA4	2398.4	4.06429	2.89841	0.00375058	0.0389014	Upregulated
P26779	PSAP	14337.4	4.14106	2.8921	0.0038268	0.0392357	Upregulated
G1DG86	RPL15	3264.09	3.9615	2.8491	0.00438434	0.0429534	Upregulated
O77588	PLOD1	1103.32	3.05388	2.81412	0.00489111	0.0459249	Upregulated
E9NRZ3	B4GALT1	9754.91	4.33851	2.79407	0.00520492	0.0483624	Upregulated

## Sheet: Downregulated
Uniprot Accession	Gene Names	baseMean	log2FoldChange	stat	pvalue	padj	Change
I6WY32	CSN1S1	318690	-5.41539	-3.56981	0.000357237	0.00758703	Downregulated
G1DG61	TSPAN14	122231	-4.81301	-2.84226	0.00447945	0.0429642	Downregulated
P00712	LALBA	79069.1	-6.74617	-3.59963	0.000318669	0.006933	Downregulated
Q9BDX3		359391	-10.3261	-6.29126	3.14902e-10	1.30054e-07	Downregulated
G1DG30	GOT1	3036.83	-4.12993	-2.93596	0.00332521	0.0358675	Downregulated
R4HHT3	ACACA	34946.8	-5.47506	-3.11253	0.00185493	0.0250697	Downregulated
G1DGC4	RBM4	2365	-5.19298	-3.6779	0.000235158	0.00566922	Downregulated
P55917	GJA8	107165	-5.52512	-3.09271	0.00198341	0.026312	Downregulated
P09462	LALBA	80051.4	-7.95718	-4.45543	8.37237e-06	0.00053344	Downregulated
Q09YI1	CTTNBP2	49681.2	-6.08938	-3.54722	0.000389318	0.00807609	Downregulated
P46691	GJB2	433.596	-4.49761	-3.74596	0.000179708	0.00460671	Downregulated
P67829	CSNK1A1	26988.2	-6.95986	-3.84388	0.000121102	0.00360077	Downregulated
P12395	Segment-2	34363.9	-5.31685	-2.99212	0.00277047	0.0325166	Downregulated
Q86917	Q2/3L	36948.3	-6.76844	-4.36973	1.24398e-05	0.000584014	Downregulated
Q52PG9	KCND1	2382.44	-3.60072	-2.88135	0.00395975	0.0401237	Downregulated
P00760	PRSS1	459422	-10.1456	-6.24006	4.37402e-10	1.30054e-07	Downregulated
Q03553	L5	310353	-8.63797	-5.79591	6.79515e-09	1.21226e-06	Downregulated
Q2KJ44	PTPA	34268.9	-8.16175	-5.01513	5.29989e-07	6.75357e-05	Downregulated
Q3ZBM4	ITGB1BP1	5307.05	-5.74734	-3.40147	0.000670245	0.0124554	Downregulated
A6H767	NAP1L1	107024	-6.91002	-4.23603	2.27503e-05	0.00092242	Downregulated
Q29438	ODF1	103088	-7.60327	-4.62683	3.71313e-06	0.000301101	Downregulated
Q3T0C8	PDLIM2	35991.9	-6.9057	-3.74662	0.000179231	0.00460671	Downregulated
F6KVT3	sTNC	26057.3	-6.32696	-3.75374	0.000174214	0.00460671	Downregulated
P48282	CA1	34609.9	-6.51869	-3.7445	0.000180757	0.00460671	Downregulated
Q8HY31	UROD	35556	-5.48567	-3.44431	0.000572521	0.0112571	Downregulated
P79365	SLC2A1	25640	-7.93959	-4.41796	9.9636e-06	0.000565718	Downregulated
Q05B67	FAM210A	120378	-5.01518	-2.91394	0.00356897	0.0378991	Downregulated
Q9XSL1	csn1s2	35421.6	-5.47894	-3.0455	0.00232292	0.0283842	Downregulated
A0A097C2Z2	HPRT1	16993.3	-5.42624	-2.87584	0.00402959	0.0401237	Downregulated
I1VE57	RHOA	858.178	-4.33361	-4.2444	2.1918e-05	0.00092242	Downregulated
Q95121	SERPINF1	168171	-7.32142	-4.72646	2.28465e-06	0.000210796	Downregulated
A6QLW8	SLC22A7	166131	-11.5024	-6.70945	1.95355e-11	1.74257e-08	Downregulated
Q2KIX2	GDAP2	104360	-5.86714	-2.93482	0.00333745	0.0358675	Downregulated
B2YKY6	BLG	348366	-6.18462	-3.06564	0.00217207	0.0269095	Downregulated
A0A1J0R3U3	LALBA	486.653	-4.69632	-4.08746	4.36127e-05	0.00162094	Downregulated
P79155	IL4	979.395	-5.05072	-4.57759	4.70367e-06	0.00034964	Downregulated
Q00555	CFTR	34667.1	-6.23865	-3.32417	0.000886837	0.0138782	Downregulated
Q95208	CAST	11417.4	-5.10395	-2.94064	0.00327536	0.0358675	Downregulated
Q09YJ2	TES	33785	-8.68772	-5.0703	3.97186e-07	5.90483e-05	Downregulated
Q0VCF3	SIKE1	82968	-7.02709	-4.39849	1.09005e-05	0.000571955	Downregulated
Q32L94	SDR42E1	151735	-9.06085	-4.71959	2.36318e-06	0.000210796	Downregulated
P07994	INHA	105791	-5.57604	-2.97885	0.00289334	0.0335177	Downregulated
Q28067	KCNMB1	102494	-8.23789	-3.97359	7.07987e-05	0.00242894	Downregulated
Q0VC16	MIA3	80557.8	-6.66677	-3.84397	0.000121059	0.00360077	Downregulated
Q28039	SLC6A9	104260	-8.21983	-4.87782	1.07263e-06	0.000119599	Downregulated
P07617	OPG102	105567	-5.93368	-3.37902	0.00072746	0.0126588	Downregulated
B2Z896		314165	-8.9686	-6.0334	1.60546e-09	3.58018e-07	Downregulated
Q71V69		307261	-7.1419	-3.85217	0.000117077	0.00360077	Downregulated
P85295	ALB	26033.3	-4.66966	-2.83474	0.00458624	0.0435205	Downregulated
G1DFS4	TBC1D7	2185.55	-5.11141	-3.23344	0.00122308	0.0184914	Downregulated
U5HTH5	MEF2A	17813	-4.69288	-2.84579	0.00443017	0.0429534	Downregulated
P02668	CSN3	105467	-7.23232	-4.33721	1.44301e-05	0.000643581	Downregulated
Q28417	CSN3	103153	-6.52647	-3.16003	0.00157753	0.0219868	Downregulated
P24627	LTF	39301.3	-5.43772	-3.9302	8.48736e-05	0.00280397	Downregulated
Q8QMT5	CPXV151	2401.9	-4.48567	-3.35784	0.000785552	0.0129762	Downregulated
Q8MI01	MUC15	1074.19	-3.01749	-2.7889	0.00528869	0.0486342	Downregulated
P61223	RAP1B	602.226	-3.41457	-2.87437	0.00404836	0.0401237	Downregulated
