# Supplementary material for: Bioactive Peptides in Greek Goat Colostrum: Relevance to Human Metabolism
Source: Foods. 2024 Dec 6;13(23):3949. doi: 10.3390/foods13233949 (PMC11640771; doi:10.3390/foods13233949)
Supplement: Supplementary file 1 [file foods-13-03949-s001.zip › Supplementary Materials/Supplementary_Table S1.xlsx]

## Sheet: Sheet 1
Accession	Description	Score	Coverage	#.Proteins	#.Unique.Peptides	#.Peptides	#.PSMs	Area	#.AAs	MW.[kDa]	calc..pI
A5JSR7	Beta-lactoglobulin (Fragment) OS=Capra hircus OX=9925 PE=2 SV=1 - [A5JSR7_CAPHI]	13672.2	58.58	5	10	10	4129	5.79588e+09	169	18.7559	5.66846
P33048	Beta-casein OS=Capra hircus OX=9925 GN=CSN2 PE=2 SV=1 - [CASB_CAPHI]	6082.42	51.35	5	9	9	1732	3.98896e+09	222	24.8492	5.35107
I6WY32	Alpha s1 casein OS=Capra hircus OX=9925 GN=CSN1S1 PE=2 SV=1 - [I6WY32_CAPHI]	3505.14	42.25	12	1	11	836	9.1793e+08	213	24.1612	5.41455
A0A0P0EVY5	Alpha S1 casein (Fragment) OS=Capra hircus OX=9925 GN=CSN1S1 PE=2 SV=1 - [A0A0P0EVY5_CAPHI]	3440.27	42.45	8	1	11	844	9.1793e+08	212	23.9871	5.2749
A0SWQ6	Kappa casein (Fragment) OS=Capra hircus OX=9925 GN=CSN3 PE=4 SV=1 - [A0SWQ6_CAPHI]	2705.77	36.17	48	5	5	692	9.60958e+08	141	15.971	7.40088
B3VHM9	Albumin (Fragment) OS=Capra hircus OX=9925 PE=1 SV=1 - [B3VHM9_CAPHI]	486.956	16.98	2	10	10	138	2.29432e+08	583	66.2698	5.85889
P33049	Alpha-S2-casein OS=Capra hircus OX=9925 GN=CSN1S2 PE=2 SV=1 - [CASA2_CAPHI]	475.066	37.22	4	8	8	175	6.72171e+08	223	26.3723	8.17725
A0A2D1CL10	Lactoferrin OS=Capra hircus OX=9925 PE=2 SV=1 - [A0A2D1CL10_CAPHI]	385.757	11.86	6	7	7	87	1.8191e+08	708	77.3095	8.07471
A3EY52	Butyrophilin subfamily 1 member A1 OS=Capra hircus OX=9925 GN=BTN1A1 PE=2 SV=1 - [A3EY52_CAPHI]	167.516	12.55	2	6	6	49	1.36499e+08	526	59.2278	5.21143
G1DG61	Tetraspanin OS=Capra hircus OX=9925 GN=TSPAN14 PE=2 SV=1 - [G1DG61_CAPHI]	102.016	2.96	1	1	1	60	3.77385e+08	270	30.5144	6.82959
P00712	Alpha-lactalbumin OS=Capra hircus OX=9925 GN=LALBA PE=1 SV=1 - [LALBA_CAPHI]	93.8023	12.68	3	2	2	39	3.1015e+07	142	16.244	5.30029
D9I5T4	Serine/threonine-protein kinase mTOR OS=Capra hircus OX=9925 GN=mTOR PE=2 SV=1 - [D9I5T4_CAPHI]	70.1311	1.53	1	2	2	158	6.04271e+08	2549	288.463	7.23975
A0A172PA89	Serine/threonine-protein kinase TBK1 OS=Capra hircus OX=9925 GN=TBK1 PE=2 SV=1 - [A0A172PA89_CAPHI]	61.6752	2.19	1	1	1	88	8.44629e+07	729	83.5527	6.78564
A5JSS7	Glycosylation-dependent cell adhesion molecule-1 OS=Capra hircus OX=9925 GN=GLYCAM1 PE=2 SV=1 - [A5JSS7_CAPHI]	56.573	31.82	2	4	4	27	1.32958e+08	154	17.015	5.35107
A1YZ34	Xanthine oxidoreductase OS=Capra hircus OX=9925 PE=2 SV=1 - [A1YZ34_CAPHI]	49.5873	6.75	1	5	5	34	5.21919e+07	1333	146.884	7.73779
A5JSR9	Serum amyloid A protein OS=Capra hircus OX=9925 PE=2 SV=1 - [A5JSR9_CAPHI]	43.9653	9.16	2	1	1	13	6.31959e+07	131	14.5812	9.42236
P36835	Interleukin-2 OS=Capra hircus OX=9925 GN=IL2 PE=2 SV=1 - [IL2_CAPHI]	40.67	12.26	1	1	1	23	3.40275e+07	155	17.6922	7.21045
G5CC03	Milk fat globule EGF factor 8 protein (Fragment) OS=Capra hircus OX=9925 PE=2 SV=1 - [G5CC03_CAPHI]	26.8357	15.33	2	5	5	40	2.13847e+08	398	44.6158	7.48877
A9YUB7	Osteopontin OS=Capra hircus OX=9925 GN=OPN PE=2 SV=1 - [A9YUB7_CAPHI]	16.2428	10.83	2	2	2	3	1.0467e+08	277	30.8644	4.53857
G1JSG2	4E-BP1 OS=Capra hircus OX=9925 GN=4E-BP1 PE=2 SV=1 - [G1JSG2_CAPHI]	15.8518	22.03	1	1	1	27	4.01346e+07	118	12.4811	5.17334
H9CWF1	Beta-actin (Fragment) OS=Capra hircus OX=9925 GN=ACTB PE=2 SV=1 - [H9CWF1_CAPHI]	7.20435	6.3	3	1	1	4	3.65488e+07	127	14.3323	6.06201
Q6RK58	MHC class II antigen (Fragment) OS=Capra hircus OX=9925 GN=DRB3 PE=4 SV=1 - [Q6RK58_CAPHI]	6.85948	11.24	1	1	1	7	32159307	89	11.1253	6.78564
D0F094	Hormone-sensitive lipase (Fragment) OS=Capra hircus OX=9925 GN=LIPE PE=2 SV=1 - [D0F094_CAPHI]	3.52936	3.17	2	1	1	6	87862541	630	68.8563	6.80029
A5JST2	Serum amyloid A protein OS=Capra hircus OX=9925 PE=2 SV=1 - [A5JST2_CAPHI]	2.4288	9.38	1	1	1	1		128	14.2869	6.56592
G1DFW7	S-phase kinase-associated protein 1 OS=Capra hircus OX=9925 GN=SKP1 PE=2 SV=1 - [G1DFW7_CAPHI]	2.0546	11.66	1	1	1	22	1.31733e+09	163	18.506	4.38623
A0A097ITJ2	Desmoglein 4 OS=Capra hircus OX=9925 GN=DSG4 PE=2 SV=1 - [A0A097ITJ2_CAPHI]	1.73014	1.83	1	1	1	1	2.52597e+07	1040	113.082	4.75439
G1DFR3	Flotillin-1 OS=Capra hircus OX=9925 GN=FLOT1 PE=2 SV=1 - [G1DFR3_CAPHI]	1.70138	3.75	1	1	1	1		427	46.9387	9.29053
W6CG84	Angiotensin-converting enzyme OS=Capra hircus OX=9925 PE=2 SV=1 - [W6CG84_CAPHI]	1.70025	2.11	1	2	2	6	3.76841e+06	804	93.2231	5.32568
A0A0S2VHZ6	Melanocyte-stimulating hormone receptor OS=Capra hircus OX=9925 GN=MC1R PE=2 SV=1 - [A0A0S2VHZ6_CAPHI]	1.61026	6.62	2	1	1	5	6.68403e+07	317	34.8868	8.48486
A0A097C2Z1	Tyrosine 3-monooxygenase/tryptophan 5-monooxygenase activation protein zeta polypeptide (Fragment) OS=Capra hircus OX=9925 GN=YWHAZ PE=2 SV=1 - [A0A097C2Z1_CAPHI]	0	4.9	1	1	1	2	3.56135e+07	245	27.7277	4.79248
F8SXW5	INHB OS=Capra hircus OX=9925 GN=INHBA PE=2 SV=1 - [F8SXW5_CAPHI]	0	4.24	2	2	2	2	8.73946e+07	425	47.535	7.86963
Q9TTQ6	Sex-determining region Y (Fragment) OS=Capra hircus OX=9925 GN=SRY PE=4 SV=1 - [Q9TTQ6_CAPHI]	0	14.58	10	1	1	2	1.38518e+09	48	5.83919	9.979
I1W1N3	Ras-related protein Rab-18 OS=Capra hircus OX=9925 GN=RAB18 PE=2 SV=1 - [I1W1N3_CAPHI]	0	5.34	1	1	1	2	9.63938e+07	206	22.9767	5.23682
A0A1X9Q272	X-linked inhibitor of apoptosis OS=Capra hircus OX=9925 GN=XIAP PE=2 SV=1 - [A0A1X9Q272_CAPHI]	0	2.01	1	1	1	1	753010794	497	56.5134	6.84424
A0MSV8	Cyclin-dependent kinase 2 OS=Capra hircus OX=9925 GN=cdk2 PE=2 SV=1 - [A0MSV8_CAPHI]	0	4.36	1	1	1	3		298	33.852	8.67529
Q867B2	C-X-C chemokine receptor type 3 OS=Capra hircus OX=9925 GN=CXCR3 PE=2 SV=1 - [CXCR3_CAPHI]	0	2.19	1	1	1	12	3.11273e+08	366	40.8439	7.88428
P79161	Interleukin-1 alpha OS=Capra hircus OX=9925 GN=IL1A PE=2 SV=1 - [IL1A_CAPHI]	0	7.46	1	1	1	1		268	30.8364	5.16064
P54877	Neurogranin OS=Capra hircus OX=9925 GN=NRGN PE=3 SV=1 - [NEUG_CAPHI]	0	19.23	1	1	1	4	310781	78	7.5446	7.86963
Q36346	NADH-ubiquinone oxidoreductase chain 2 OS=Capra hircus OX=9925 GN=MT-ND2 PE=3 SV=1 - [NU2M_CAPHI]	0	5.19	1	1	1	3		347	39.1086	9.99365
P80601	2-iminobutanoate/2-iminopropanoate deaminase OS=Capra hircus OX=9925 GN=RIDA PE=1 SV=3 - [RIDA_CAPHI]	0	8.03	1	1	1	2	537336034	137	14.2895	6.65381
A0A077ESX4	LIM homeobox 2 OS=Capra hircus OX=9925 GN=Lhx2 PE=2 SV=1 - [A0A077ESX4_CAPHI]	0	3.45	1	1	1	1	3.63328e+07	406	44.3589	8.48486
G1DFY0	PAXIP1-associated protein 1 OS=Capra hircus OX=9925 GN=PA1 PE=2 SV=1 - [G1DFY0_CAPHI]	0	3.16	1	1	1	9		253	27.457	4.53857
G1EIN9	Melanocortin 4 receptor OS=Capra hircus OX=9925 PE=2 SV=1 - [G1EIN9_CAPHI]	0	5.12	1	1	1	2	5.31558e+08	332	36.4198	7.56201
R9W073	Heat shock protein 70 (Fragment) OS=Capra hircus OX=9925 GN=HSP70 PE=3 SV=1 - [R9W073_CAPHI]	0	27.16	6	1	1	11	8.03267e+06	81	8.92953	8.19189
W8P9F7	Serine/threonine-protein kinase receptor OS=Capra hircus OX=9925 GN=ACVR2B PE=2 SV=1 - [W8P9F7_CAPHI]	0	5.27	1	1	1	1	2.23823e+07	512	57.5596	5.78271
Q06B57	Fatty acid synthase OS=Capra hircus OX=9925 GN=FASN PE=2 SV=2 - [Q06B57_CAPHI]	0	0.4	1	1	1	1	9.02544e+07	2514	273.676	6.43018
G1DG09	AP-4 complex subunit mu-1 OS=Capra hircus OX=9925 GN=AP4M1 PE=2 SV=1 - [G1DG09_CAPHI]	0	3.98	1	1	1	1	2.04845e+08	452	49.5986	6.96143
G1DGF3	Band 4.1-like protein 5 OS=Capra hircus OX=9925 GN=EPB41L5 PE=2 SV=1 - [G1DGF3_CAPHI]	0	7.37	1	1	1	1		502	57.0152	9.40771
A0A0F6R9Z5	Peroxisome proliferator-activated receptor gamma OS=Capra hircus OX=9925 GN=PPARG PE=2 SV=1 - [A0A0F6R9Z5_CAPHI]	0	4.84	6	1	1	1	178671	475	54.3116	6.53662
G1DFS9	Protein kinase C OS=Capra hircus OX=9925 GN=PACSIN1 PE=2 SV=1 - [G1DFS9_CAPHI]	0	2.25	1	1	1	1	1.34674e+06	444	50.3946	5.19873
A0A0F6QJN8	Apoptotic protease-activating factor 1 OS=Capra hircus OX=9925 GN=Apaf-1 PE=2 SV=1 - [A0A0F6QJN8_CAPHI]	0	1.92	1	2	2	6	2.43e+08	1249	141.897	6.37939
Q14VH4	Serine/threonine-protein kinase receptor OS=Capra hircus OX=9925 GN=BMPR-IB PE=2 SV=1 - [Q14VH4_CAPHI]	0	3.98	1	1	1	1	8.59231e+07	502	56.7535	7.78174
A0A0C5GCW8	Forkhead box M1 OS=Capra hircus OX=9925 GN=FOXM1 PE=2 SV=1 - [A0A0C5GCW8_CAPHI]	0	4.41	1	1	1	1		748	81.1871	8.32373
D4P8J3	3-hydroxy-3-methylglutaryl coenzyme A synthase OS=Capra hircus OX=9925 GN=HMGCS2 PE=2 SV=1 - [D4P8J3_CAPHI]	0	1.57	1	1	1	1	1.58707e+08	508	56.8687	8.19189
C7EWL5	Angiopotietin-like protein 3 OS=Capra hircus OX=9925 PE=2 SV=1 - [C7EWL5_CAPHI]	0	1.53	1	1	1	7	1.26365e+08	459	53.3699	6.69775
D9J0E2	Prostaglandin G/H synthase 2 (Fragment) OS=Capra hircus OX=9925 PE=2 SV=1 - [D9J0E2_CAPHI]	0	5.97	2	1	1	1	2.99763e+07	268	30.9926	9.05615
Q8HY37	Interleukin 10 (Fragment) OS=Capra hircus OX=9925 GN=IL-10 PE=2 SV=1 - [Q8HY37_CAPHI]	0	18.63	1	1	1	2		102	12.0541	8.60205
C1K0I2	Cytochrome b (Fragment) OS=Capra hircus OX=9925 GN=cytb PE=4 SV=1 - [C1K0I2_CAPHI]	0	8.77	91	1	1	2	1.12509e+08	114	12.6547	5.22412
K9MLZ7	Insulin-like growth factor binding protein 2 OS=Capra hircus OX=9925 GN=IGFBP2 PE=2 SV=1 - [K9MLZ7_CAPHI]	0	7.26	1	1	1	1		317	33.8588	7.66455
D3INW9	Ornithine transcarbamylase OS=Capra hircus OX=9925 PE=2 SV=1 - [D3INW9_CAPHI]	0	6.5	1	1	1	1		354	39.7226	8.104
E3UTA1	Ras-like enriched in brain protein OS=Capra hircus OX=9925 PE=2 SV=1 - [E3UTA1_CAPHI]	0	8.15	1	1	1	2		184	20.3465	6.32861
G1DG39	Gbf1 protein OS=Capra hircus OX=9925 GN=GBF1 PE=2 SV=1 - [G1DG39_CAPHI]	0	1.09	1	1	1	1	49100641	827	90.6458	5.90967
Q9BDX3	Truncated estrogen receptor alpha (Fragment) OS=Capra hircus OX=9925 PE=2 SV=1 - [Q9BDX3_CAPHI]	0	9.45	1	1	1	6	4.77053e+07	127	14.2775	8.54346
G1DG30	Aspartate aminotransferase OS=Capra hircus OX=9925 GN=GOT1 PE=2 SV=1 - [G1DG30_CAPHI]	0	5.56	1	1	1	2	661553	414	46.4146	7.1958
F8U3U7	CD36 OS=Capra hircus OX=9925 GN=CD36 PE=2 SV=1 - [F8U3U7_CAPHI]	0	2.54	1	1	1	4	25925963	472	52.7974	8.25049
G1DGC6	Pyruvate carboxylase OS=Capra hircus OX=9925 GN=PC PE=2 SV=1 - [G1DGC6_CAPHI]	0	1.95	1	1	1	1		1178	127.588	6.69775
G4VXK5	Peroxisome proliferator-activated receptor gamma coactivator 1 alpha (Fragment) OS=Capra hircus OX=9925 GN=PPARGC1A PE=2 SV=1 - [G4VXK5_CAPHI]	0	5.05	2	2	2	2	7.68705e+07	772	87.4785	6.7417
A0A0A0Q057	Toll like receptor 4 (Fragment) OS=Capra hircus OX=9925 GN=TLR 4 PE=3 SV=1 - [A0A0A0Q057_CAPHI]	0	3.24	1	1	1	1		802	92.1827	7.28369
M5AKL1	Molecule possessing ankyrin-repeats induced by lipopolysaccharide (Fragment) OS=Capra hircus OX=9925 GN=Mail PE=2 SV=1 - [M5AKL1_CAPHI]	0	1.81	1	1	1	1	3.89243e+07	719	78.0927	6.63916
M1H1A2	Toll-like receptor 7 (Fragment) OS=Capra hircus OX=9925 GN=TLR7 PE=4 SV=1 - [M1H1A2_CAPHI]	0	8.9	5	1	1	1	65289982	191	22.5985	7.98682
Q5I7L6	Leptin receptor long form (Fragment) OS=Capra hircus OX=9925 PE=2 SV=1 - [Q5I7L6_CAPHI]	0	17.54	2	1	1	1	6.36997e+08	114	12.3638	4.77979
B6F238	p97Bcnt protein OS=Capra hircus OX=9925 GN=p97bcnt PE=2 SV=1 - [B6F238_CAPHI]	0	6.25	1	2	2	83	7.70813e+08	592	66.2061	5.33838
G1DFX2	Chloride channel protein OS=Capra hircus OX=9925 GN=CLCN7 PE=2 SV=1 - [G1DFX2_CAPHI]	0	2.35	1	1	1	1		809	88.1019	8.32373
G1DG86	Ribosomal protein L15 OS=Capra hircus OX=9925 GN=RPL15 PE=2 SV=1 - [G1DG86_CAPHI]	0	3.43	1	1	1	2	213998857	204	23.8601	11.8687
E2I8Q3	Sterol regulatory element binding transcription factor 1 OS=Capra hircus OX=9925 GN=SREBF1 PE=2 SV=1 - [E2I8Q3_CAPHI]	0	0.61	2	1	1	1	56432517	1146	120.787	8.32373
G1DFP4	Bcl-2-modifying factor OS=Capra hircus OX=9925 GN=BMF PE=2 SV=1 - [G1DFP4_CAPHI]	0	4.89	1	1	1	21	2.19931e+09	184	20.6902	5.74463
I6V1W5	Cardiac troponin I OS=Capra hircus OX=9925 GN=TNNI3 PE=2 SV=1 - [I6V1W5_CAPHI]	0	3.77	1	1	1	2	1.68065e+07	212	24.1128	9.83252
F2X044	Lysozyme-like 4 OS=Capra hircus OX=9925 GN=LYZL4 PE=2 SV=1 - [F2X044_CAPHI]	0	17.93	1	1	1	9	6.4113e+07	145	16.354	8.11865
U5S0D4	Leukemia inhibitory factor receptor (Fragment) OS=Capra hircus OX=9925 GN=Lifr PE=2 SV=1 - [U5S0D4_CAPHI]	0	6.08	1	1	1	7	2.57962e+08	296	32.8727	5.12256
G1DFZ0	GATS-like protein 2 OS=Capra hircus OX=9925 GN=GATSL2 PE=2 SV=1 - [G1DFZ0_CAPHI]	0	5.78	1	1	1	1		329	35.7794	5.16064
G3LUM3	Vascular endothelial growth factor A OS=Capra hircus OX=9925 GN=VEGFA PE=2 SV=1 - [G3LUM3_CAPHI]	0	13.01	1	1	1	3	2.35072e+07	146	17.1723	7.37158
I6ZQY0	Heat shock cognate 71 kDa protein OS=Capra hircus OX=9925 GN=HSPA8 PE=2 SV=1 - [I6ZQY0_CAPHI]	0	1.71	3	1	1	20	5.31144e+07	644	70.6181	5.89697
O19200	MHC class II DRB OS=Capra hircus OX=9925 GN=DRB*A PE=2 SV=1 - [O19200_CAPHI]	0	7.14	1	1	1	3		266	30.29	6.99072
J7H4Q7	Vascular endothelial growth factor receptor 2 (Fragment) OS=Capra hircus OX=9925 PE=2 SV=1 - [J7H4Q7_CAPHI]	0	9.73	2	1	1	1	6.55498e+07	185	21.1814	4.7417
T1URP7	Calcium sensing receptor OS=Capra hircus OX=9925 PE=2 SV=1 - [T1URP7_CAPHI]	0	2.03	1	1	1	1		1085	120.936	5.94775
R4HHT3	Acetyl-CoA carboxylase 1 (Fragment) OS=Capra hircus OX=9925 GN=ACACA PE=4 SV=1 - [R4HHT3_CAPHI]	0	13.46	1	1	1	1	1.11368e+08	104	11.9148	5.41455
S5M3Z0	Lactosylceramide alpha-2,3-sialyltransferase OS=Capra hircus OX=9925 PE=2 SV=2 - [S5M3Z0_CAPHI]	0	4.29	1	1	1	1	8.76356e+08	420	48.13	9.33447
G1DFS0	Geminin OS=Capra hircus OX=9925 GN=GMNN PE=2 SV=1 - [G1DFS0_CAPHI]	0	12.9	1	1	1	1	1.38634e+07	186	21.2507	5.85889
B9V8S2	Fosb protein (Fragment) OS=Capra hircus OX=9925 GN=fosb PE=2 SV=1 - [B9V8S2_CAPHI]	0	7.1	2	1	1	1	2.11599e+08	169	18.2231	6.22705
B2CZF1	IBP4 OS=Capra hircus OX=9925 PE=2 SV=1 - [B2CZF1_CAPHI]	0	6.59	2	1	1	1	3.96164e+07	258	27.8676	7.31299
E9M472	Toll-like receptor 5 OS=Capra hircus OX=9925 GN=TLR5 PE=3 SV=1 - [E9M472_CAPHI]	0	2.33	4	1	1	1		858	97.7253	6.84424
G1DG59	Sec24 family member C-like protein OS=Capra hircus OX=9925 GN=SEC24C PE=2 SV=1 - [G1DG59_CAPHI]	0	0.73	1	1	1	3	2.15214e+07	1094	117.888	7.84033
G1DGG9	Mitochondrial NADH-ubiquinone oxidoreductase 75 kDa subunit OS=Capra hircus OX=9925 GN=NDUFS1 PE=2 SV=1 - [G1DGG9_CAPHI]	0	2.75	1	1	1	2	4.9195e+07	727	79.2466	6.78564
D2KMJ2	NADH-ubiquinone oxidoreductase chain 5 OS=Capra hircus OX=9925 GN=ND5 PE=3 SV=1 - [D2KMJ2_CAPHI]	0	2.81	3	1	1	1	1.10499e+08	606	67.9601	8.57275
K0A6K0	Myostatin (Fragment) OS=Capra hircus OX=9925 PE=4 SV=1 - [K0A6K0_CAPHI]	0	11.38	1	1	1	1	512471	123	14.0142	4.97021
I1TJV1	Signal transducer and activator of transcription OS=Capra hircus OX=9925 GN=STAT5A PE=2 SV=1 - [I1TJV1_CAPHI]	0	2.39	1	1	1	1	8.47779e+07	794	90.6363	6.32861
A0A059PAA7	Matrix metalloproteinase-9 OS=Capra hircus OX=9925 PE=2 SV=1 - [A0A059PAA7_CAPHI]	0	8.18	1	2	2	8	1.28446e+08	709	78.031	5.43994
I6U4S5	Sacsin (Fragment) OS=Capra hircus OX=9925 GN=SACS PE=4 SV=1 - [I6U4S5_CAPHI]	0	1.36	1	1	1	155	1.46067e+09	737	83.2311	6.81494
G1DGC4	RNA-binding protein 4 OS=Capra hircus OX=9925 GN=RBM4 PE=2 SV=1 - [G1DGC4_CAPHI]	0	15.38	2	1	1	1	1.27513e+06	143	16.077	6.41748
G1DFS5	Glucosaminyl (N-acetyl) transferase 2 I-branching enzyme OS=Capra hircus OX=9925 GN=GCNT2 PE=2 SV=1 - [G1DFS5_CAPHI]	0	4.74	1	1	1	1	7.41878e+06	401	45.6492	8.70459
G1DFY9	Mammalian lethal with SEC13 protein 8 OS=Capra hircus OX=9925 GN=MLST8 PE=2 SV=1 - [G1DFY9_CAPHI]	0	5.83	1	1	1	5		326	35.8123	6.30322
G1DGF7	FMR1-interacting protein 1 OS=Capra hircus OX=9925 GN=CYFIP1 PE=2 SV=1 - [G1DGF7_CAPHI]	0	2.16	1	1	1	2	1.2829e+07	1252	143.812	7.2251
G3CS35	Synaptonemal complex protein 3 (Fragment) OS=Capra hircus OX=9925 GN=Sycp3 PE=2 SV=1 - [G3CS35_CAPHI]	0	11.11	1	1	1	1	4.13792e+07	72	8.60751	9.46631
G1DGE0	Cytochrome b reductase 1 OS=Capra hircus OX=9925 GN=CYBRD1 PE=2 SV=1 - [G1DGE0_CAPHI]	0	4.21	1	1	1	6	1.36379e+06	285	31.42	9.33447
A9LM09	RAB1A-like protein OS=Capra hircus OX=9925 PE=2 SV=1 - [A9LM09_CAPHI]	0	8.07	2	1	1	2	935336	161	17.5798	5.60498
Q9TTW7	Pregnancy-associated glycoprotein-9 OS=Capra hircus OX=9925 GN=PAG-9 PE=2 SV=1 - [Q9TTW7_CAPHI]	0	6.53	1	1	1	4	2.30518e+06	383	42.5859	9.46631
D3JYV6	Succinate dehydrogenase [ubiquinone] cytochrome b small subunit OS=Capra hircus OX=9925 GN=SDHD PE=2 SV=1 - [D3JYV6_CAPHI]	0	16.35	1	1	1	2		159	17.2129	8.6167
D6QSY1	Macrophage colony stimulating factor (Fragment) OS=Capra hircus OX=9925 PE=2 SV=1 - [D6QSY1_CAPHI]	0	5.39	1	1	1	3	7.43862e+07	167	18.3178	11.4292
Q3C2G3	Iodothyronine deiodinase (Fragment) OS=Capra hircus OX=9925 GN=DIO2 PE=2 SV=2 - [Q3C2G3_CAPHI]	0	10.05	1	1	1	2	2.24863e+07	199	22.1702	6.18896
G1DG89	Integral membrane protein GPR137B OS=Capra hircus OX=9925 GN=GPR137B PE=2 SV=1 - [G1DG89_CAPHI]	0	4.92	1	1	1	2	709704	386	44.0338	8.76318
G1DGB3	Tm7sf2 protein OS=Capra hircus OX=9925 GN=TM7SF2 PE=2 SV=1 - [G1DGB3_CAPHI]	0	10.29	1	1	1	14	2.54533e+07	418	46.6006	8.06006
A4F2F7	Guanine nucleotide binding protein alpha inhibiting 2 (Fragment) OS=Capra hircus OX=9925 GN=Gi2 PE=2 SV=1 - [A4F2F7_CAPHI]	0	3.59	1	1	1	1	4.77053e+07	306	35.0144	5.61768
G1DFZ8	Programmed cell death protein 4 OS=Capra hircus OX=9925 GN=PDCD4 PE=2 SV=1 - [G1DFZ8_CAPHI]	0	2.35	1	1	1	2	1.36736e+07	469	51.9751	5.26221
E7E822	Zinc transporter ZIP2 OS=Capra hircus OX=9925 GN=SLC39A2 PE=2 SV=1 - [E7E822_CAPHI]	0	7.12	1	1	1	2	1.01539e+07	309	32.7671	5.35107
I2BF56	Progesterone receptor (Fragment) OS=Capra hircus OX=9925 GN=PGR PE=4 SV=2 - [I2BF56_CAPHI]	0	9.06	1	1	1	152	5.59072e+06	265	26.4193	4.93213
M9ZKW6	Conglutinin (Fragment) OS=Capra hircus OX=9925 GN=CGN1 PE=2 SV=1 - [M9ZKW6_CAPHI]	0	5.59	2	1	1	1	160944524	161	17.6517	5.12256
C7E4R1	Sodium-dependent phosphate transporter isoform NaPi-IIa (Fragment) OS=Capra hircus OX=9925 PE=2 SV=1 - [C7E4R1_CAPHI]	0	9.86	1	1	1	3	8.24102e+06	355	38.0673	8.38232
I6ZM92	Outer dense fiber protein-1 OS=Capra hircus OX=9925 GN=ODF1 PE=2 SV=1 - [I6ZM92_CAPHI]	0	11.58	1	1	1	2	4.3235e+07	259	28.9094	7.92822
G1DG98	Calmodulin-like protein 3 OS=Capra hircus OX=9925 GN=CALML3 PE=2 SV=1 - [G1DG98_CAPHI]	0	16.78	1	1	1	3	2.14019e+08	149	16.8359	4.31006
A0A0B5CNQ8	Adhesion kinase isoform c OS=Capra hircus OX=9925 GN=FAK PE=2 SV=1 - [A0A0B5CNQ8_CAPHI]	0	0.83	3	1	1	2	40592064	962	108.673	7.23975
A0A1Z3GWX5	Kruppel-like factor 17 (Fragment) OS=Capra hircus OX=9925 GN=KLF17 PE=2 SV=1 - [A0A1Z3GWX5_CAPHI]	0	7.39	1	1	1	1	3.11697e+07	284	31.2443	9.18799
A0A165BEN0	PID1 OS=Capra hircus OX=9925 GN=PID1 PE=2 SV=1 - [A0A165BEN0_CAPHI]	0	11.52	2	1	1	26	1.60121e+06	217	24.8824	7.12256
A0A0G3EQ35	NAD-dependent protein deacetylase sirtuin-1 OS=Capra hircus OX=9925 GN=Sirt1 PE=2 SV=1 - [A0A0G3EQ35_CAPHI]	0	2.45	1	1	1	4	4.10522e+07	734	80.5697	4.69092
A0A0X9RBR4	DNA repair protein RAD51 homolog OS=Capra hircus OX=9925 GN=RAD51 PE=2 SV=1 - [A0A0X9RBR4_CAPHI]	0	5.6	1	1	1	2		339	36.9887	5.60498
A0A1I9WVP4	Protein Wnt OS=Capra hircus OX=9925 PE=2 SV=1 - [A0A1I9WVP4_CAPHI]	0	2.81	1	1	1	1	5.61763e+08	391	43.0275	9.17334
A0A286S9Z0	Interferon gamma inducible protein 16-like protein transcript variant 3 OS=Capra hircus OX=9925 GN=IFI16l PE=2 SV=1 - [A0A286S9Z0_CAPHI]	0	8.78	3	1	1	21	5.59072e+06	205	23.2591	9.17334
A0A140UHN8	Xylanase OS=Capra hircus OX=9925 PE=1 SV=1 - [A0A140UHN8_CAPHI]	0	7.33	1	1	1	3	3.17768e+08	341	39.4244	5.73193
A0A2H4H7K4	Visfatin OS=Capra hircus OX=9925 GN=NAMPT PE=2 SV=1 - [A0A2H4H7K4_CAPHI]	0	4.28	1	1	1	1		491	55.3205	7.18115
A0A0H4TMC7	Major prion protein OS=Capra hircus OX=9925 GN=PrP PE=2 SV=1 - [A0A0H4TMC7_CAPHI]	0	5.86	23	1	1	1	1.32538e+08	256	27.9096	9.43701
A0A1S6YF37	NADH-ubiquinone oxidoreductase chain 2 (Fragment) OS=Capra hircus OX=9925 GN=ND2 PE=3 SV=1 - [A0A1S6YF37_CAPHI]	0	10.15	1	1	1	1	291897	335	37.5827	9.94971
P11839	Beta-casein OS=Ovis aries OX=9940 GN=CSN2 PE=1 SV=3 - [CASB_SHEEP]	5827.08	34.68	1	8	8	1628	3.98896e+09	222	24.8592	5.35107
P67975	Beta-lactoglobulin OS=Ovis aries musimon OX=9938 GN=LGB PE=1 SV=1 - [LACB_OVIMU]	4114.86	41.36	3	8	8	1187	6469605133	162	18.1394	5.37646
P04653	Alpha-S1-casein OS=Ovis aries OX=9940 GN=CSN1S1 PE=1 SV=3 - [CASA1_SHEEP]	1901.8	33.18	1	10	10	605	9.1793e+08	214	24.2904	5.42725
P02669	Kappa-casein OS=Ovis aries OX=9940 GN=CSN3 PE=1 SV=2 - [CASK_SHEEP]	1548.84	17.19	1	4	4	473	5.34481e+08	192	21.4248	6.16357
P14639	Albumin OS=Ovis aries OX=9940 GN=ALB PE=1 SV=1 - [ALBU_SHEEP]	480.741	14.66	1	9	9	136	2.29432e+08	607	69.1433	6.15088
P04654	Alpha-S2-casein OS=Ovis aries OX=9940 GN=CSN1S2 PE=2 SV=1 - [CASA2_SHEEP]	430.209	27.35	1	7	7	164	6.72171e+08	223	26.3153	7.85498
Q6B7M7	Cofilin-1 OS=Ovis aries OX=9940 GN=CFL1 PE=2 SV=3 - [COF1_SHEEP]	210.553	17.47	1	1	1	145	57868021	166	18.5066	8.00146
P55917	Gap junction alpha-8 protein OS=Ovis aries OX=9940 GN=GJA8 PE=1 SV=2 - [CXA8_SHEEP]	103.404	6.36	1	1	1	318	582365350	440	49.1291	5.13525
P07389	Outer capsid protein VP5 OS=Bluetongue virus 10 (isolate USA) OX=10900 GN=Segment-6 PE=3 SV=1 - [VP5_BTV10]	97.8674	5.7	1	1	1	31	57868021	526	59.1255	6.16357
P09462	Alpha-lactalbumin OS=Ovis aries OX=9940 GN=LALBA PE=1 SV=2 - [LALBA_SHEEP]	93.8023	12.68	1	2	2	39	3.1015e+07	142	16.3049	5.021
H2AM11	RNA-directed RNA polymerase L OS=Bovine Schmallenberg virus (isolate Bovine/BH80/Germany/2011) OX=1318464 GN=L PE=3 SV=1 - [L_SBVBH]	47.7044	1.06	1	1	1	1090	1.02945e+08	2254	260.859	7.07861
Q6QAT4	Beta-2-microglobulin OS=Ovis aries OX=9940 GN=B2M PE=3 SV=1 - [B2MG_SHEEP]	33.8087	8.47	1	1	1	13	1.35928e+08	118	13.4559	6.52197
Q09YI1	Cortactin-binding protein 2 OS=Ovis aries OX=9940 GN=CTTNBP2 PE=3 SV=1 - [CTTB2_SHEEP]	25.9047	4.27	1	2	2	23	1.24119e+08	1641	178.108	7.6499
P21401	Envelopment polyprotein OS=Rift valley fever virus (strain ZH-548 M12) OX=11589 GN=GP PE=1 SV=1 - [GP_RVFVZ]	17.7065	2.26	1	1	1	8	2.32941e+08	1197	130.72	7.44482
Q2TCH3	ATP-citrate synthase OS=Ovis aries OX=9940 GN=ACLY PE=2 SV=1 - [ACLY_SHEEP]	14.8428	1.36	1	1	1	26	5.74159e+08	1101	120.857	7.23975
Q9XSY9	Osteopontin OS=Ovis aries OX=9940 GN=SPP1 PE=2 SV=1 - [OSTP_SHEEP]	12.6803	6.12	1	1	1	2	3.46097e+07	278	31.0335	4.53857
P07846	Sorbitol dehydrogenase OS=Ovis aries OX=9940 GN=SORD PE=1 SV=1 - [DHSO_SHEEP]	10.72	6.21	1	1	1	16	3.13759e+07	354	37.8066	7.43018
P60713	Actin, cytoplasmic 1 OS=Ovis aries OX=9940 GN=ACTB PE=2 SV=1 - [ACTB_SHEEP]	7.20435	2.13	1	1	1	4	3.65488e+07	375	41.7097	5.47803
P03311	Genome polyprotein OS=Foot-and-mouth disease virus (isolate -/Spain/S8c1SantaPau/1970 serotype C) OX=12120 PE=1 SV=2 - [POLG_FMDVS]	6.58932	2.54	5	2	2	13	8.14904e+08	2327	257.962	6.7417
P16901	Pol polyprotein OS=Ovine maedi visna related virus (strain South Africa) OX=11664 GN=pol PE=3 SV=1 - [POL_OMVVS]	5.52871	4.05	5	3	3	9	3.95348e+07	1086	124.437	8.47021
Q04687	Non-structural protein P8 OS=Bluetongue virus 2 (isolate USA) OX=10907 GN=Segment-10 PE=3 SV=1 - [VP8_BTV2A]	4.37704	10.92	1	1	1	8	2.0808e+07	229	25.4652	8.92432
Q866Z6	Beta-1,3-galactosyl-O-glycosyl-glycoprotein beta-1,6-N-acetylglucosaminyltransferase 3 OS=Ovis aries OX=9940 GN=GCNT3 PE=3 SV=1 - [GCNT3_SHEEP]	4.23022	3.41	1	1	1	18	2401260723	440	50.8269	8.51416
Q06435	Interleukin-3 OS=Ovis aries OX=9940 GN=IL3 PE=2 SV=1 - [IL3_SHEEP]	4.10887	12.33	1	1	1	4	4.20545e+07	146	16.2225	5.2876
Q7YRL2	Calponin-1 OS=Ovis aries OX=9940 GN=CNN1 PE=2 SV=1 - [CNN1_SHEEP]	2.51443	5.39	1	1	1	1	4.82926e+07	297	33.2336	8.95361
Q06056	ATP synthase F(0) complex subunit C2, mitochondrial OS=Ovis aries OX=9940 GN=ATP5MC2 PE=2 SV=1 - [AT5G2_SHEEP]	2.48425	31.47	1	1	1	6	1.08784e+07	143	15.033	9.99365
P42819	Serum amyloid A protein OS=Ovis aries OX=9940 GN=SAA1 PE=1 SV=1 - [SAA_SHEEP]	2.4288	10.71	1	1	1	1		112	12.6801	6.56592
Q9BG76	Endothelin-1 OS=Ovis aries OX=9940 GN=EDN1 PE=2 SV=1 - [EDN1_SHEEP]	2.04055	7.92	1	1	1	4	1.14276e+08	202	23.0248	9.62744
Q6TQR6	RNA-directed RNA polymerase L OS=Crimean-Congo hemorrhagic fever virus (strain Nigeria/IbAr10200/1970) OX=652961 GN=L PE=1 SV=2 - [L_CCHFI]	2.02112	0.99	1	2	2	9	3.20512e+07	3945	447.567	7.53271
P03306	Genome polyprotein OS=Foot-and-mouth disease virus (strain A10-61) OX=12112 PE=1 SV=2 - [POLG_FMDV1]	0	0.9	2	1	1	21	8.30201e+07	2332	259.155	6.72705
P49303	Genome polyprotein OS=Foot-and-mouth disease virus (isolate -/Azerbaijan/A22-550/1965 serotype A) OX=73481 PE=1 SV=1 - [POLG_FMDVZ]	0	2.53	2	2	2	2	1.61893e+09	2336	259.819	6.68311
P29330	Adrenodoxin OS=Ovis aries OX=9940 GN=FDX1 PE=1 SV=2 - [ADX_SHEEP]	0	21.88	1	1	1	6	2.08049e+07	128	14.0046	4.43701
P62297	Abnormal spindle-like microcephaly-associated protein homolog (Fragment) OS=Ovis aries OX=9940 GN=ASPM PE=2 SV=1 - [ASPM_SHEEP]	0	0.68	1	3	3	3	1.2535e+08	3374	395.445	11.063
Q10991	Procathepsin L OS=Ovis aries OX=9940 GN=CTSL PE=1 SV=1 - [CATL1_SHEEP]	0	11.06	1	1	1	2		217	23.5933	6.32861
P16038	Chorionic somatomammotropin hormone OS=Ovis aries OX=9940 GN=CSH PE=1 SV=1 - [CSH_SHEEP]	0	10.17	1	1	1	1	67413892	236	26.6787	8.45557
P46691	Gap junction beta-2 protein OS=Ovis aries OX=9940 GN=GJB2 PE=2 SV=1 - [CXB2_SHEEP]	0	15.49	1	1	1	2	143237	226	26.1976	8.76318
P50168	Corticosteroid 11-beta-dehydrogenase isozyme 2 OS=Ovis aries OX=9940 GN=HSD11B2 PE=2 SV=1 - [DHI2_SHEEP]	0	4.68	1	1	1	1	1.60687e+07	427	46.6384	8.26514
P43477	Dipeptidase 1 OS=Ovis aries OX=9940 GN=DPEP1 PE=1 SV=1 - [DPEP1_SHEEP]	0	5.61	1	1	1	7	7.087e+06	410	45.0678	6.46826
P01218	Glycoprotein hormones alpha chain OS=Ovis aries OX=9940 GN=CGA PE=1 SV=2 - [GLHA_SHEEP]	0	29.17	1	1	1	1		120	13.5785	8.45557
Q8MJ25	Pro-glucagon (Fragment) OS=Ovis aries OX=9940 GN=GCG PE=2 SV=1 - [GLUC_SHEEP]	0	4.55	1	1	1	1	3.99365e+07	176	20.323	6.12549
P35623	Serine hydroxymethyltransferase, cytosolic OS=Ovis aries OX=9940 GN=SHMT1 PE=1 SV=3 - [GLYC_SHEEP]	0	6.2	1	1	1	1	1.60438e+07	484	52.991	7.86963
Q28555	Heart- and neural crest derivatives-expressed protein 1 OS=Ovis aries OX=9940 GN=HAND1 PE=2 SV=1 - [HAND1_SHEEP]	0	7.35	1	1	1	1	3.50222e+07	204	22.4134	9.59814
B3VSB7	Hippocalcin-like protein 1 OS=Ovis aries OX=9940 GN=HPCAL1 PE=2 SV=1 - [HPCL1_SHEEP]	0	10.36	1	1	1	1	162289126	193	22.271	5.35107
Q28893	Insulin-like growth factor-binding protein 4 OS=Ovis aries OX=9940 GN=IGFBP4 PE=1 SV=1 - [IBP4_SHEEP]	0	2.95	1	1	1	1	82722	237	25.8524	7.03467
Q9XSJ6	Interleukin-15 OS=Ovis aries OX=9940 GN=IL15 PE=2 SV=1 - [IL15_SHEEP]	0	16.05	1	1	1	3	7.35145e+07	162	18.4985	6.50732
Q95207	Interferon alpha/beta receptor 2 OS=Ovis aries OX=9940 GN=IFNAR2 PE=2 SV=2 - [INAR2_SHEEP]	0	5.78	1	1	1	1		536	60.2227	4.70361
Q9MZD9	cAMP-dependent protein kinase catalytic subunit alpha OS=Ovis aries OX=9940 GN=PRKACA PE=1 SV=3 - [KAPCA_SHEEP]	0	1.71	1	1	1	1	3.65671e+07	351	40.564	8.646
P67829	Casein kinase I isoform alpha OS=Ovis aries OX=9940 GN=CSNK1A1 PE=3 SV=1 - [KC1A_SHEEP]	0	5.54	1	1	1	1	1.41323e+07	325	37.5432	9.48096
Q28585	Lutropin-choriogonadotropic hormone receptor (Fragment) OS=Ovis aries OX=9940 GN=LHCGR PE=2 SV=1 - [LSHR_SHEEP]	0	6.13	1	1	1	26	9.44007e+07	538	60.1929	6.81494
O46683	Mast cell protease 3 OS=Ovis aries OX=9940 PE=2 SV=1 - [MCPT3_SHEEP]	0	7.57	1	1	1	1	117832937	251	27.493	7.6792
P33237	Interferon-induced GTP-binding protein Mx1 OS=Ovis aries OX=9940 GN=MX1 PE=1 SV=1 - [MX1_SHEEP]	0	2.91	1	1	1	13	4.28674e+07	654	75.5264	6.06201
O97704	Sodium-dependent phosphate transport protein 2A OS=Ovis aries OX=9940 GN=SLC34A1 PE=2 SV=1 - [NPT2A_SHEEP]	0	5.48	1	1	1	1	8.24102e+06	639	68.9777	9.02686
P16613	Pituitary adenylate cyclase-activating polypeptide OS=Ovis aries OX=9940 GN=ADCYAP1 PE=1 SV=1 - [PACA_SHEEP]	0	15.34	1	1	1	7	4.42238e+07	176	19.4469	9.30518
Q5MIB6	Glycogen phosphorylase, brain form OS=Ovis aries OX=9940 GN=PYGB PE=2 SV=3 - [PYGB_SHEEP]	0	2.37	1	1	1	11	4.02772e+08	843	96.2534	7.02002
P79245	Steroidogenic acute regulatory protein, mitochondrial OS=Ovis aries OX=9940 GN=STAR PE=1 SV=2 - [STAR_SHEEP]	0	6.67	1	1	1	1	3.44166e+07	285	31.8747	8.92432
P50122	Metalloproteinase inhibitor 1 OS=Ovis aries OX=9940 GN=TIMP1 PE=2 SV=1 - [TIMP1_SHEEP]	0	10.14	1	1	1	1	569255	207	23.0423	8.23584
C5IJB0	Zinc finger CCCH-type with G patch domain-containing protein OS=Ovis aries OX=9940 GN=ZGPAT PE=2 SV=1 - [ZGPAT_SHEEP]	0	4.09	1	1	1	2	2.55972e+06	513	55.311	5.56689
Q86695	Major surface glycoprotein G OS=Ovine respiratory syncytial virus (strain WSU 83-1578) OX=79699 GN=G PE=3 SV=1 - [GLYC_ORSVW]	0	3.8	1	1	1	1		263	29.2071	9.81787
P27316	RNA-directed RNA polymerase L OS=Rift valley fever virus (strain ZH-548 M12) OX=11589 GN=L PE=1 SV=1 - [L_RVFVZ]	0	1.95	1	2	2	2		2149	243.434	7.84033
P22338	Genome polyprotein OS=Louping ill virus OX=11086 PE=1 SV=2 - [POLG_LIV]	0	1.73	1	2	2	9	2.35284e+08	3414	378.17	8.27979
P21280	Protein Rev OS=Maedi visna virus (strain 1514) OX=11742 GN=rev PE=2 SV=1 - [REV_VILV]	0	13.17	2	1	1	1		167	19.2135	9.24658
P05308	Outer capsid protein VP2 OS=Bluetongue virus 11 (isolate USA) OX=33716 GN=Segment-2 PE=3 SV=1 - [VP2_BTV11]	0	2.62	1	1	1	1	2.80758e+07	956	109.98	7.97217
Q06998	Outer capsid protein VP2 OS=Bluetongue virus 3 (isolate South Africa vaccine) OX=36424 GN=Segment-2 PE=3 SV=1 - [VP2_BTV3V]	0	2.61	1	1	1	1	3.06917e+07	959	112.092	6.91748
P05309	Outer capsid protein VP2 OS=Bluetongue virus 17 (isolate USA) OX=33718 GN=Segment-2 PE=3 SV=1 - [VP2_BTV17]	0	1.99	1	1	1	1	1.39883e+07	955	110.502	7.56201
P12395	Outer capsid protein VP2 OS=Bluetongue virus 13 (isolate USA) OX=33717 GN=Segment-2 PE=3 SV=1 - [VP2_BTV13]	0	2.5	1	1	1	27	8.23165e+07	959	112.492	6.81494
P03539	Core protein VP3 OS=Bluetongue virus 17 (isolate USA) OX=33718 GN=Segment-3 PE=3 SV=1 - [VP3_BTV17]	0	1.44	6	1	1	2	33477314	901	103.349	6.22705
P33429	Core protein VP4 OS=Bluetongue virus 13 (isolate USA) OX=33717 GN=Segment-4 PE=2 SV=1 - [VP4_BTV13]	0	10.56	3	3	3	8	7.58109e+07	644	75.2202	7.26904
P33422	Protein VP6 OS=Bluetongue virus 2 (isolate USA) OX=10907 GN=Segment-9 PE=3 SV=1 - [VP6_BTV2A]	0	15.28	8	2	2	30	7.68972e+07	301	32.8446	5.69385
P26560	Core protein VP7 OS=Bluetongue virus 1 (isolate Australia) OX=10904 GN=Segment-7 PE=3 SV=1 - [VP7_BTV1A]	0	17.77	5	2	2	4	2.56826e+07	349	38.5065	6.69775
Q86917	G-protein coupled receptor homolog Q2/3L OS=Sheeppox virus (strain KS-1) OX=10269 GN=Q2/3L PE=3 SV=1 - [VQ3L_SHEVK]	0	8.66	1	1	1	2	8.24102e+06	381	43.3924	8.48486
P02756	Beta-lactoglobulin OS=Capra hircus OX=9925 GN=LGB PE=1 SV=2 - [LACB_CAPHI]	13672.2	55	6	3	10	4056	5.79588e+09	180	19.9625	5.64307
P02670	Kappa-casein OS=Capra hircus OX=9925 GN=CSN3 PE=1 SV=2 - [CASK_CAPHI]	2705.77	26.56	16	2	5	692	9.60958e+08	192	21.4278	5.80811
P11840	Kappa-casein OS=Bubalus bubalis OX=89462 GN=CSN3 PE=1 SV=2 - [CASK_BUBBU]	1509.04	18.95	8	1	4	454	3.66156e+08	190	21.384	7.37158
Q29477	Lactotransferrin OS=Capra hircus OX=9925 GN=LTF PE=1 SV=1 - [TRFL_CAPHI]	338.401	9.18	1	5	5	71	1.8191e+08	708	77.3085	7.97217
Q8HYJ9	Flavin-containing monooxygenase 3 OS=Bos taurus OX=9913 GN=FMO3 PE=2 SV=1 - [FMO3_BOVIN]	281.961	3.95	1	1	1	271	3.17768e+08	532	60.0538	8.03076
P02769	Albumin OS=Bos taurus OX=9913 GN=ALB PE=1 SV=4 - [ALBU_BOVIN]	276.894	7.58	2	1	5	92	1.59321e+08	607	69.2484	6.17627
P0C591	Dual specificity phosphatase 29 OS=Bos taurus OX=9913 GN=DUSP29 PE=2 SV=1 - [DUS29_BOVIN]	170.948	12.79	1	1	1	58	92788499	219	24.9685	6.43018
Q0VD07	Neuronal membrane glycoprotein M6-a OS=Bos taurus OX=9913 GN=GPM6A PE=2 SV=1 - [GPM6A_BOVIN]	166.545	10.43	1	1	1	69	74138336	278	31.1884	5.2749
P18892	Butyrophilin subfamily 1 member A1 OS=Bos taurus OX=9913 GN=BTN1A1 PE=1 SV=2 - [BT1A1_BOVIN]	120.213	10.46	2	5	5	36	1.32962e+08	526	59.2387	5.19873
P21327	Inositol polyphosphate 1-phosphatase OS=Bos taurus OX=9913 GN=INPP1 PE=1 SV=2 - [INPP_BOVIN]	86.5333	4.5	1	1	1	119	5.63132e+08	400	43.9374	5.40186
P02465	Collagen alpha-2(I) chain OS=Bos taurus OX=9913 GN=COL1A2 PE=1 SV=2 - [CO1A2_BOVIN]	78.0398	2.49	1	1	1	17	57868021	1364	128.985	9.14404
Q08E36	Transmembrane protein 198 OS=Bos taurus OX=9913 GN=TMEM198 PE=2 SV=1 - [TM198_BOVIN]	70.4419	2.5	1	1	1	33	2.61279e+08	360	39.5833	9.92041
P81447	Glycosylation-dependent cell adhesion molecule 1 OS=Capra hircus OX=9925 GN=GLYCAM1 PE=1 SV=2 - [GLCM1_CAPHI]	56.573	16.88	2	3	3	24	1.32958e+08	154	17.045	5.35107
Q5E9F7	Cofilin-1 OS=Bos taurus OX=9913 GN=CFL1 PE=2 SV=3 - [COF1_BOVIN]	42.8649	17.47	1	1	1	30	57868021	166	18.5066	8.00146
P80457	Xanthine dehydrogenase/oxidase OS=Bos taurus OX=9913 GN=XDH PE=1 SV=4 - [XDH_BOVIN]	34.3035	3.15	1	2	2	8	1.56976e+07	1332	146.696	7.73779
Q9YWQ0	Non-structural protein 3 OS=Banna virus (strain Indonesia/JKT-6423/1980) OX=649604 GN=Segment-7 PE=4 SV=1 - [NS3_BAVJK]	31.4847	8.82	1	2	2	27	1.21701e+08	306	34.9685	5.24951
Q52PG9	Potassium voltage-gated channel subfamily D member 1 OS=Bos taurus OX=9913 GN=KCND1 PE=2 SV=1 - [KCND1_BOVIN]	23.8338	4.17	1	1	1	10	27818857	648	71.3322	8.44092
P31098	Osteopontin-K OS=Bos taurus OX=9913 PE=2 SV=1 - [OSTK_BOVIN]	19.9547	10.83	3	2	2	4	1.0467e+08	277	30.9506	4.729
Q2HJ49	Moesin OS=Bos taurus OX=9913 GN=MSN PE=2 SV=3 - [MOES_BOVIN]	15.9128	3.12	3	1	1	12	4.84841e+07	577	67.9329	6.16357
Q5E9B5	Actin, gamma-enteric smooth muscle OS=Bos taurus OX=9913 GN=ACTG2 PE=2 SV=1 - [ACTH_BOVIN]	14.6065	4.79	7	2	2	7	7.52326e+07	376	41.8498	5.47803
P00760	Serine protease 1 OS=Bos taurus OX=9913 GN=PRSS1 PE=1 SV=3 - [TRY1_BOVIN]	13.9001	3.25	1	1	1	7	6.7188e+07	246	25.7686	8.07471
Q9GLX9	Spondin-1 OS=Bos taurus OX=9913 GN=SPON1 PE=1 SV=1 - [SPON1_BOVIN]	13.7038	3.35	1	1	1	6	2.32941e+08	807	90.9166	6.02393
Q32PF2	ATP-citrate synthase OS=Bos taurus OX=9913 GN=ACLY PE=2 SV=1 - [ACLY_BOVIN]	12.7093	1.37	2	1	1	19	5.74159e+08	1091	119.712	7.23975
A4Z945	Protein FAM200C OS=Bos taurus OX=9913 GN=FAM200C PE=2 SV=1 - [F200C_BOVIN]	12.0391	3.37	1	1	1	3	2.61381e+07	594	68.0427	6.30322
Q9INJ1	RNA-directed RNA polymerase VP1 OS=Banna virus (strain Indonesia/JKT-6423/1980) OX=649604 GN=Segment-1 PE=3 SV=1 - [RDRP_BAVJK]	8.91818	1.57	1	1	1	3	3.71452e+07	1214	137.375	7.35693
Q2NL17	Putative lipid scramblase CLPTM1 OS=Bos taurus OX=9913 GN=CLPTM1 PE=2 SV=1 - [CLPT1_BOVIN]	8.02043	6.27	1	1	1	24	1.36077e+07	670	75.8332	5.93506
Q2UVX4	Complement C3 OS=Bos taurus OX=9913 GN=C3 PE=1 SV=2 - [CO3_BOVIN]	7.61131	1.32	1	1	1	2	1.98952e+06	1661	187.135	6.84424
Q9XSC3	WD repeat-containing protein 44 OS=Bos taurus OX=9913 GN=WDR44 PE=1 SV=1 - [WDR44_BOVIN]	6.85108	3.29	1	1	1	6	5.93594e+07	912	101.231	5.33838
Q95114	Lactadherin OS=Bos taurus OX=9913 GN=MFGE8 PE=1 SV=2 - [MFGM_BOVIN]	6.15929	6.09	1	3	3	5	5.8594e+07	427	47.38	7.15186
Q9BGI3	Peroxiredoxin-2 OS=Bos taurus OX=9913 GN=PRDX2 PE=2 SV=1 - [PRDX2_BOVIN]	6.021	12.06	1	1	1	3	5.43311e+06	199	21.9321	5.60498
Q2HJ87	Glucocorticoid modulatory element-binding protein 1 OS=Bos taurus OX=9913 GN=GMEB1 PE=2 SV=1 - [GMEB1_BOVIN]	4.5586	4.97	1	1	1	9	2.32941e+08	563	61.2829	4.84326
Q08DZ5	Syndecan-1 OS=Bos taurus OX=9913 GN=SDC1 PE=2 SV=1 - [SDC1_BOVIN]	3.01657	9.32	1	1	1	1	2.32941e+08	311	32.2957	4.90674
Q95327	Beta-mannosidase OS=Capra hircus OX=9925 GN=MANBA PE=1 SV=1 - [MANBA_CAPHI]	2.93461	3.19	1	1	1	1	1.60438e+07	879	101.32	6.46826
A0JNI1	LysM and putative peptidoglycan-binding domain-containing protein 1 OS=Bos taurus OX=9913 GN=LYSMD1 PE=2 SV=1 - [LYSM1_BOVIN]	2.63032	13.78	1	1	1	2	7.0379e+07	225	24.6869	9.30518
Q03553	Fiber protein OS=Bovine adenovirus B serotype 3 OX=10510 GN=L5 PE=2 SV=2 - [SPIKE_ADEB3]	2.48451	3.18	1	1	1	1	57868021	976	102.261	6.29053
Q28205	Tubulin-specific chaperone D OS=Bos taurus OX=9913 GN=TBCD PE=1 SV=1 - [TBCD_BOVIN]	2.46844	2.42	1	1	1	4	107281998	1199	132.929	6.46826
P12640	Envelope glycoprotein B OS=Bovine herpesvirus 1.1 (strain Cooper) OX=10323 GN=gB PE=3 SV=1 - [GB_BHV1C]	2.39132	2.79	1	1	1	2	1.8155e+07	932	101.132	8.23584
Q2HJG8	Transcription initiation factor TFIID subunit 7 OS=Bos taurus OX=9913 GN=TAF7 PE=2 SV=1 - [TAF7_BOVIN]	2.36082	8.02	1	1	1	2	4.81451e+07	349	40.2435	5.24951
Q27968	DnaJ homolog subfamily C member 3 OS=Bos taurus OX=9913 GN=DNAJC3 PE=1 SV=1 - [DNJC3_BOVIN]	2.34302	3.77	1	1	1	3	5.6424e+07	504	57.6682	5.8335
Q7YS61	tRNA (cytosine(38)-C(5))-methyltransferase OS=Bos taurus OX=9913 GN=TRDMT1 PE=2 SV=1 - [TRDMT_BOVIN]	2.18557	3.84	1	1	1	1	103459516	391	44.5411	7.12256
Q2KJ44	Serine/threonine-protein phosphatase 2A activator OS=Bos taurus OX=9913 GN=PTPA PE=2 SV=1 - [PTPA_BOVIN]	2.14398	6.79	1	1	1	3	1.37279e+06	324	36.8587	6.354
Q0P595	NAD-dependent protein deacetylase sirtuin-7 OS=Bos taurus OX=9913 GN=SIRT7 PE=2 SV=1 - [SIR7_BOVIN]	2.05454	6.75	1	1	1	8	3.7742e+07	400	45.0153	9.53955
Q60FC2	Craniofacial development protein 1 OS=Tragulus javanicus OX=9849 GN=CFDP1 PE=2 SV=1 - [CFDP1_TRAJA]	1.83265	2.35	1	1	1	1	2.63803e+07	298	33.5895	4.7417
Q3SZD1	Peroxisomal biogenesis factor 19 OS=Bos taurus OX=9913 GN=PEX19 PE=2 SV=1 - [PEX19_BOVIN]	1.6939	6.69	1	1	1	1	8.59231e+07	299	32.6467	4.38623
A4FV29	Breast cancer metastasis-suppressor 1-like protein OS=Bos taurus OX=9913 GN=BRMS1L PE=2 SV=1 - [BRM1L_BOVIN]	0	2.48	1	1	1	1	56432517	323	37.6055	5.14795
P67810	Signal peptidase complex catalytic subunit SEC11A OS=Bos taurus OX=9913 GN=SEC11A PE=2 SV=1 - [SC11A_BOVIN]	0	14.53	1	1	1	3	825673	179	20.6121	9.48096
Q28927	Beta-1 adrenergic receptor OS=Ovis aries OX=9940 GN=ADRB1 PE=2 SV=2 - [ADRB1_SHEEP]	0	7.07	2	1	1	1		467	50.2378	8.23584
P56966	Geranylgeranyl pyrophosphate synthase OS=Bos taurus OX=9913 GN=GGPS1 PE=1 SV=2 - [GGPPS_BOVIN]	0	7.67	1	1	1	5		300	34.878	6.30322
Q58DD0	Angiotensin-converting enzyme 2 OS=Bos taurus OX=9913 GN=ACE2 PE=1 SV=1 - [ACE2_BOVIN]	0	3.36	1	1	1	2		804	93.008	5.31299
Q0VD19	Sphingomyelin phosphodiesterase OS=Bos taurus OX=9913 GN=SMPD1 PE=2 SV=1 - [ASM_BOVIN]	0	2.4	1	1	1	10	8.44629e+07	625	69.3477	6.59521
A7Z061	Cell division cycle protein 27 homolog OS=Bos taurus OX=9913 GN=CDC27 PE=2 SV=1 - [CDC27_BOVIN]	0	5.7	1	1	1	1		825	91.8124	7.02002
Q4PKH3	H(+)/Cl(-) exchange transporter 7 OS=Bos taurus OX=9913 GN=CLCN7 PE=2 SV=1 - [CLCN7_BOVIN]	0	5.19	1	1	1	1		809	88.7744	7.88428
P49951	Clathrin heavy chain 1 OS=Bos taurus OX=9913 GN=CLTC PE=1 SV=1 - [CLH1_BOVIN]	0	1.49	1	1	1	1	7.35145e+07	1675	191.467	5.69385
P35445	Cartilage oligomeric matrix protein OS=Bos taurus OX=9913 GN=COMP PE=1 SV=2 - [COMP_BOVIN]	0	6.08	1	1	1	2	5.36315e+06	756	82.3096	4.61475
Q1RMU2	Ubiquitin carboxyl-terminal hydrolase CYLD OS=Bos taurus OX=9913 GN=CYLD PE=2 SV=1 - [CYLD_BOVIN]	0	1.26	1	1	1	2	1.88036e+08	953	106.737	5.68115
O46606	Phospholipase DDHD1 OS=Bos taurus OX=9913 GN=DDHD1 PE=1 SV=1 - [DDHD1_BOVIN]	0	2.74	1	1	1	1		875	97.5152	5.94775
Q0VC30	DNA polymerase subunit gamma-2 OS=Bos taurus OX=9913 GN=POLG2 PE=2 SV=1 - [DPOG2_BOVIN]	0	7.22	1	1	1	1	460325	485	54.6282	8.33838
E1BE02	Transcription factor E2F7 OS=Bos taurus OX=9913 GN=E2F7 PE=3 SV=1 - [E2F7_BOVIN]	0	4.39	1	1	1	1		911	99.1668	7.94287
Q58CU2	Band 4.1-like protein 5 OS=Bos taurus OX=9913 GN=EPB41L5 PE=1 SV=1 - [E41L5_BOVIN]	0	7.37	1	1	1	1		502	57.1333	9.34912
A5PJA8	Endoplasmic reticulum membrane protein complex subunit 7 OS=Bos taurus OX=9913 GN=EMC7 PE=2 SV=1 - [EMC7_BOVIN]	0	12.03	1	1	1	4	6.33569e+06	241	26.5434	9.24658
P0C6R3	Carboxylesterase 4A OS=Bos taurus OX=9913 GN=CES4A PE=2 SV=1 - [EST4A_BOVIN]	0	4.73	1	1	1	1	5.03279e+07	550	61.7376	8.76318
A6QQ68	Protein FAM228B OS=Bos taurus OX=9913 GN=FAM228B PE=2 SV=1 - [F228B_BOVIN]	0	7.2	1	1	1	1	2.04211e+08	264	31.7396	9.34912
A6QQF7	Protein FAM89A OS=Bos taurus OX=9913 GN=FAM89A PE=2 SV=1 - [FA89A_BOVIN]	0	15.17	1	1	1	1		178	18.8765	5.18604
Q95LA0	Fetal and adult testis-expressed transcript protein homolog OS=Bos taurus OX=9913 GN=FATE1 PE=2 SV=1 - [FATE1_BOVIN]	0	8.89	1	1	1	1	1.74043e+08	180	20.3472	6.04932
Q9MZ06	Fibroblast growth factor-binding protein 1 OS=Bos taurus OX=9913 GN=FGFBP1 PE=1 SV=1 - [FGFP1_BOVIN]	0	10.68	1	1	1	4	2.80758e+07	234	26.1713	8.90967
Q92180	Beta-1,3-galactosyl-O-glycosyl-glycoprotein beta-1,6-N-acetylglucosaminyltransferase OS=Bos taurus OX=9913 GN=GCNT1 PE=1 SV=1 - [GCNT1_BOVIN]	0	4.45	1	1	1	1	709704	427	49.7013	8.41162
E1BPQ3	G-protein coupled receptor family C group 6 member A OS=Bos taurus OX=9913 GN=GPRC6A PE=3 SV=1 - [GPC6A_BOVIN]	0	2.7	1	1	1	4	1.61187e+08	888	99.7126	8.03076
P43249	G protein-coupled receptor kinase 5 OS=Bos taurus OX=9913 GN=GRK5 PE=1 SV=1 - [GRK5_BOVIN]	0	2.37	1	1	1	1	3.50222e+07	590	67.8454	8.22119
O02740	Retinal guanylyl cyclase 2 OS=Bos taurus OX=9913 GN=GUCY2F PE=1 SV=1 - [GUC2F_BOVIN]	0	2.9	1	1	1	3	3.18672e+07	1103	124.182	6.80029
Q95KV1	Inhibitor of nuclear factor kappa-B kinase subunit alpha OS=Bos taurus OX=9913 GN=CHUK PE=1 SV=1 - [IKKA_BOVIN]	0	3.51	1	1	1	2	4.45082e+08	740	84.2888	6.88818
Q3ZBM4	Integrin beta-1-binding protein 1 OS=Bos taurus OX=9913 GN=ITGB1BP1 PE=2 SV=1 - [ITBP1_BOVIN]	0	18	1	1	1	3	1.70782e+06	200	21.857	6.771
Q2TBQ9	Kinesin light chain 3 OS=Bos taurus OX=9913 GN=KLC3 PE=2 SV=1 - [KLC3_BOVIN]	0	5.74	1	1	1	2	1.75472e+07	505	55.5497	6.59521
P05126	Protein kinase C beta type OS=Bos taurus OX=9913 GN=PRKCB PE=2 SV=4 - [KPCB_BOVIN]	0	3.13	3	1	1	13	8.59231e+07	671	76.7401	7.00537
F1MT22	Leucine-rich repeat-containing G-protein coupled receptor 5 OS=Bos taurus OX=9913 GN=LGR5 PE=3 SV=2 - [LGR5_BOVIN]	0	1.76	1	1	1	2	3.41032e+08	907	99.3511	6.40479
Q0VD18	Phospholysine phosphohistidine inorganic pyrophosphate phosphatase OS=Bos taurus OX=9913 GN=LHPP PE=1 SV=1 - [LHPP_BOVIN]	0	12.22	1	1	1	1	3.00084e+07	270	29.1618	5.5415
Q3ZC80	Lysophosphatidic acid receptor 5 OS=Bos taurus OX=9913 GN=LPAR5 PE=2 SV=1 - [LPAR5_BOVIN]	0	11.17	1	1	1	2		367	40.6126	9.5249
Q28019	Latent-transforming growth factor beta-binding protein 2 OS=Bos taurus OX=9913 GN=LTBP2 PE=1 SV=2 - [LTBP2_BOVIN]	0	0.43	1	1	1	9	1.97551e+08	1842	198.279	5.32568
Q9TTK4	Lysosomal-trafficking regulator OS=Bos taurus OX=9913 GN=LYST PE=1 SV=1 - [LYST_BOVIN]	0	0.76	1	1	1	1	2.71172e+07	3796	428.329	6.39209
Q0III2	Membrane-bound transcription factor site-2 protease OS=Bos taurus OX=9913 GN=MBTPS2 PE=2 SV=1 - [MBTP2_BOVIN]	0	2.91	1	1	1	1	559868361	516	57.1776	7.66455
G3MWR8	[F-actin]-monooxygenase MICAL3 OS=Bos taurus OX=9913 GN=MICAL3 PE=3 SV=1 - [MICA3_BOVIN]	0	1.17	1	1	1	1		1960	217.411	5.66846
P46196	Mitogen-activated protein kinase 1 OS=Bos taurus OX=9913 GN=MAPK1 PE=2 SV=3 - [MK01_BOVIN]	0	7.78	1	1	1	1	1.77613e+07	360	41.3492	6.97607
Q3SZ71	Mitochondrial-processing peptidase subunit beta OS=Bos taurus OX=9913 GN=PMPCB PE=2 SV=1 - [MPPB_BOVIN]	0	4.9	1	1	1	1	7.17116e+07	490	54.2024	6.43018
Q9BE39	Myosin-7 OS=Bos taurus OX=9913 GN=MYH7 PE=1 SV=1 - [MYH7_BOVIN]	0	1.09	3	2	2	2	1.22944e+08	1935	223.091	5.73193
Q288C4	NACHT, LRR and PYD domains-containing protein 9 OS=Bos taurus OX=9913 GN=NLRP9 PE=1 SV=1 - [NLRP9_BOVIN]	0	2.21	1	1	1	1	836016636	996	114.087	5.96045
Q58CN9	N-acyl-phosphatidylethanolamine-hydrolyzing phospholipase D OS=Bos taurus OX=9913 GN=NAPEPLD PE=2 SV=1 - [NAPEP_BOVIN]	0	4.59	1	1	1	2	8.30201e+07	392	45.3125	6.18896
A6H767	Nucleosome assembly protein 1-like 1 OS=Bos taurus OX=9913 GN=NAP1L1 PE=2 SV=1 - [NP1L1_BOVIN]	0	7.42	1	1	1	4	107281998	391	45.3479	4.4624
P03910	NADH-ubiquinone oxidoreductase chain 4 OS=Bos taurus OX=9913 GN=MT-ND4 PE=1 SV=1 - [NU4M_BOVIN]	0	8.93	3	1	1	1		459	52.0636	9.37842
Q29438	Outer dense fiber protein 1 OS=Bos taurus OX=9913 GN=ODF1 PE=2 SV=1 - [ODFP1_BOVIN]	0	22.52	1	2	2	3	4.1831e+07	262	29.4146	7.97217
Q0VCP3	Olfactomedin-like protein 3 OS=Bos taurus OX=9913 GN=OLFML3 PE=2 SV=1 - [OLFL3_BOVIN]	0	8.13	1	1	1	1		406	45.8573	6.65381
A4IFJ5	Cytosolic phospholipase A2 OS=Bos taurus OX=9913 GN=PLA2G4A PE=1 SV=1 - [PA24A_BOVIN]	0	5.34	1	1	1	1		749	85.2955	5.50342
Q3T0C8	PDZ and LIM domain protein 2 OS=Bos taurus OX=9913 GN=PDLIM2 PE=2 SV=1 - [PDLI2_BOVIN]	0	7.47	1	1	1	1	82561.7	348	37.6478	8.38232
A4FUD4	Peroxisome assembly protein 12 OS=Bos taurus OX=9913 GN=PEX12 PE=2 SV=1 - [PEX12_BOVIN]	0	6.41	1	1	1	1	1.98363e+06	359	40.7402	9.01221
Q8SPN1	Prokineticin receptor 2 OS=Bos taurus OX=9913 GN=PROKR2 PE=2 SV=1 - [PKR2_BOVIN]	0	9.11	1	1	1	1	1.32845e+07	384	44.1088	8.71924
A6H742	Plastin-1 OS=Bos taurus OX=9913 GN=PLS1 PE=2 SV=1 - [PLSI_BOVIN]	0	1.9	2	1	1	1	5.4902e+06	630	70.4873	5.17334
Q9GKN8	Prolargin OS=Bos taurus OX=9913 GN=PRELP PE=1 SV=1 - [PRELP_BOVIN]	0	7.35	1	1	1	4	1.58404e+07	381	43.6552	9.5249
Q2HJ51	DNA repair protein RAD51 homolog 4 OS=Bos taurus OX=9913 GN=RAD51D PE=2 SV=1 - [RA51D_BOVIN]	0	16.26	1	2	2	2	2.4369e+07	326	34.6292	6.99072
Q2T9P3	RAB6A-GEF complex partner protein 2 OS=Bos taurus OX=9913 GN=RGP1 PE=2 SV=1 - [RGP1_BOVIN]	0	6.35	1	1	1	1	3.16731e+06	394	43.071	6.32861
Q32PB2	RIIa domain-containing protein 1 OS=Bos taurus OX=9913 GN=RIIAD1 PE=4 SV=1 - [RIAD1_BOVIN]	0	15.22	1	1	1	1	1.20501e+08	92	10.8028	9.48096
Q2HJJ1	Large ribosomal subunit protein bL28m OS=Bos taurus OX=9913 GN=MRPL28 PE=1 SV=1 - [RM28_BOVIN]	0	9.38	1	1	1	1		256	30.0209	9.20264
Q5E9T9	RNA-splicing ligase RtcB homolog OS=Bos taurus OX=9913 GN=RTCB PE=2 SV=1 - [RTCB_BOVIN]	0	2.18	1	1	1	2	7.04774e+07	505	55.1638	7.2251
Q3SZQ2	Solute carrier family 22 member 17 OS=Bos taurus OX=9913 GN=SLC22A17 PE=2 SV=1 - [S22AH_BOVIN]	0	4.06	1	1	1	3	2.115e+07	567	60.1346	7.18115
P83939	Secernin-1 OS=Bos taurus OX=9913 GN=SCRN1 PE=1 SV=2 - [SCRN1_BOVIN]	0	4.59	1	1	1	1	7.93419e+07	414	46.1725	4.75439
Q3MHQ4	Zinc finger protein SNAI2 OS=Bos taurus OX=9913 GN=SNAI2 PE=2 SV=1 - [SNAI2_BOVIN]	0	3.73	1	1	1	1	3.57597e+07	268	29.7096	8.74854
A2I7M9	Serpin A3-2 OS=Bos taurus OX=9913 GN=SERPINA3-2 PE=3 SV=1 - [SPA32_BOVIN]	0	1.95	7	1	1	1	6.82614e+07	411	46.2083	5.98584
Q0VD22	Serine/threonine-protein kinase 33 OS=Bos taurus OX=9913 GN=STK33 PE=2 SV=1 - [STK33_BOVIN]	0	6.38	1	1	1	3	6.33569e+06	486	54.5922	7.57666
Q32KS0	Tubulin-specific chaperone E OS=Bos taurus OX=9913 GN=TBCE PE=2 SV=1 - [TBCE_BOVIN]	0	4.36	1	1	1	2	3.62289e+07	528	59.2898	6.3667
A6QP29	TBC1 domain family member 2A OS=Bos taurus OX=9913 GN=TBC1D2 PE=2 SV=1 - [TBD2A_BOVIN]	0	1.95	1	1	1	1	3.11697e+07	925	104.979	6.22705
A6QPR9	Transcription elongation factor, mitochondrial OS=Bos taurus OX=9913 GN=TEFM PE=2 SV=2 - [TEFM_BOVIN]	0	2.25	1	1	1	1	2.79789e+08	356	40.5823	9.31982
Q2TA01	Transmembrane protein 216 OS=Bos taurus OX=9913 GN=TMEM216 PE=2 SV=2 - [TM216_BOVIN]	0	22.7	1	1	1	1	291897	141	16.1746	8.44092
Q3ZCD2	Transmembrane protein 54 OS=Bos taurus OX=9913 GN=TMEM54 PE=2 SV=1 - [TMM54_BOVIN]	0	15.32	1	1	1	1		222	23.6305	7.89893
Q5GLH2	Tribbles homolog 2 OS=Bos taurus OX=9913 GN=TRIB2 PE=2 SV=1 - [TRIB2_BOVIN]	0	5.83	1	1	1	1	162289126	343	38.7763	6.15088
O18784	Short transient receptor potential channel 1 OS=Bos taurus OX=9913 GN=TRPC1 PE=2 SV=1 - [TRPC1_BOVIN]	0	3.4	1	1	1	1	1.93882e+07	793	91.2797	7.53271
Q8HYY4	Uveal autoantigen with coiled-coil domains and ankyrin repeats protein OS=Bos taurus OX=9913 GN=UACA PE=1 SV=1 - [UACA_BOVIN]	0	1.5	1	1	1	2	2.14937e+07	1401	161.198	6.84424
A6QNZ8	WW domain binding protein VOPP1 OS=Bos taurus OX=9913 GN=VOPP1 PE=2 SV=1 - [VOPP1_BOVIN]	0	13.37	1	1	1	1		172	19.3443	7.98682
Q58D06	WD repeat-containing protein 74 OS=Bos taurus OX=9913 GN=WDR74 PE=2 SV=1 - [WDR74_BOVIN]	0	5.45	1	1	1	1	9.43834e+07	385	42.4717	8.17725
Q0IIC4	Zinc finger matrin-type protein 3 OS=Bos taurus OX=9913 GN=ZMAT3 PE=2 SV=1 - [ZMAT3_BOVIN]	0	13.15	1	1	1	1		289	31.8086	9.0708
Q0VD35	Zinc finger matrin-type protein 4 OS=Bos taurus OX=9913 GN=ZMAT4 PE=2 SV=1 - [ZMAT4_BOVIN]	0	9.61	1	1	1	3	3.45863e+06	229	25.815	9.39307
Q3SWY8	Zinc finger-containing ubiquitin peptidase 1 OS=Bos taurus OX=9913 GN=ZUP1 PE=2 SV=1 - [ZUP1_BOVIN]	0	2.25	1	1	1	1	9.03236e+07	579	66.2644	6.56592
P14597	Deoxyuridine 5'-triphosphate nucleotidohydrolase OS=Orf virus (strain NZ2) OX=10259 GN=DUT PE=3 SV=1 - [DUT_ORFN2]	0	14.47	1	1	1	1		159	16.8822	5.51611
P03278	Hexon protein OS=Bovine adenovirus B serotype 3 OX=10510 GN=L3 PE=1 SV=1 - [CAPSH_ADEB3]	0	2.31	1	1	1	1	1.01539e+07	911	102.987	6.63916
P24769	Ankyrin repeat protein OPG189 OS=Vaccinia virus (strain Western Reserve) OX=10254 GN=OPG189 PE=3 SV=1 - [PG189_VACCW]	0	3.58	1	1	1	2	2.04211e+08	558	65.4114	7.47412
P17362	IFN signaling evasion protein OPG029 OS=Vaccinia virus (strain Western Reserve) OX=10254 GN=OPG029 PE=1 SV=1 - [PG029_VACCW]	0	16.56	1	1	1	13	7.35145e+07	151	17.3107	5.38916
P04312	mRNA-decapping protein OPG122 OS=Vaccinia virus (strain Western Reserve) OX=10254 GN=OPG122 PE=1 SV=1 - [PG122_VACCW]	0	10.08	1	1	1	1		248	28.8949	7.92822
Q08100	Envelope glycoprotein D OS=Bovine herpesvirus 1.2 (strain ST) OX=45407 GN=gD PE=3 SV=1 - [GD_BHV1S]	0	6.24	1	1	1	1	7.35145e+07	417	44.992	5.17334
Q0GNN1	Kelch repeat and BTB domain-containing protein 2 OS=Horsepox virus OX=397342 GN=KBTB2 PE=3 SV=1 - [KBTB2_HSPV]	0	4.75	2	1	1	1	1.47775e+07	547	63.6929	6.26514
P68609	DNA-directed RNA polymerase 22 kDa subunit OS=Vaccinia virus (strain Western Reserve) OX=10254 GN=OPG103 PE=1 SV=1 - [RP22_VACCW]	0	11.35	1	1	1	15	1.01539e+07	185	21.3283	8.06006
P07385	Serine proteinase inhibitor 2 OS=Cowpox virus (strain Brighton Red) OX=265872 GN=OPG199 PE=1 SV=1 - [SPI2_CWPXB]	0	4.99	1	1	1	16	8.58087e+07	341	38.0524	4.71631
O73579	Ankyrin repeat protein D4L/I2R OS=Cowpox virus (strain GRI-90 / Grishak) OX=265871 GN=D4L PE=4 SV=1 - [VD4L_CWPXG]	0	5.65	1	1	1	1		672	78.6091	8.03076
Q00273	Outer capsid protein VP2 OS=Epizootic hemorrhagic disease virus 1 OX=33720 GN=Segment-2 PE=3 SV=1 - [VP2_EHDV1]	0	3.6	1	1	1	1	1.70782e+06	971	113.177	6.82959
I6W7A2	Beta-actin OS=Capra hircus OX=9925 GN=ACTB PE=2 SV=1 - [I6W7A2_CAPHI]	314.531	19.73	5	7	7	142	8.40635e+06	375	41.5657	5.70654
H9B8T8	Peroxiredoxin 2 OS=Capra hircus OX=9925 PE=2 SV=1 - [H9B8T8_CAPHI]	92.6494	12.06	1	1	1	94	1.24433e+07	199	21.9181	5.60498
P62756	Inter-alpha-trypsin inhibitor (Fragment) OS=Capra hircus OX=9925 PE=1 SV=1 - [IATR_CAPHI]	0	24.39	1	1	1	8	246346	123	13.6772	6.41748
A0A166EDU2	Myostatin (Fragment) OS=Capra hircus OX=9925 GN=MSTN PE=4 SV=1 - [A0A166EDU2_CAPHI]	0	12.9	18	1	1	1		124	14.1115	8.77783
Q6S4N9	Fatty acid binding protein 3 OS=Capra hircus OX=9925 GN=H-FABP PE=2 SV=1 - [Q6S4N9_CAPHI]	0	7.52	1	1	1	3	1.80711e+06	133	14.7526	6.56592
F6KVT3	Fast twitch skeletal muscle troponin C2 OS=Capra hircus OX=9925 GN=sTNC PE=2 SV=1 - [F6KVT3_CAPHI]	0	7.5	1	1	1	3	435712	160	18.0843	4.1958
Q28319	Interleukin-6 OS=Capra hircus OX=9925 GN=IL6 PE=2 SV=1 - [IL6_CAPHI]	0	17.79	1	1	1	1		208	23.4082	5.47803
S6AZL1	Cytochrome c oxidase subunit 2 OS=Capra hircus OX=9925 GN=CO2 PE=3 SV=1 - [S6AZL1_CAPHI]	0	7.05	1	1	1	2	1.94895e+06	227	26.0501	4.89404
Q6PLS7	Integrin beta 2 (Fragment) OS=Capra hircus OX=9925 GN=ITGB2 PE=4 SV=1 - [Q6PLS7_CAPHI]	0	18.87	1	1	1	1	1.11205e+06	53	5.91005	6.58057
J7K408	Ubiquitin carboxyl-terminal hydrolase (Fragment) OS=Capra hircus OX=9925 PE=2 SV=1 - [J7K408_CAPHI]	0	14.97	1	1	1	1	151686	147	16.3042	4.97021
H2ET88	Guanylate cyclase OS=Capra hircus OX=9925 GN=NPR2 PE=2 SV=1 - [H2ET88_CAPHI]	0	1.81	1	1	1	1		1047	116.902	7.06396
A0A0D3RWY9	Eukaryotic translation initiation factor 2 subunit 3 structural gene Y-linked OS=Capra hircus OX=9925 GN=Eif2s3y PE=2 SV=1 - [A0A0D3RWY9_CAPHI]	0	2.98	1	1	1	1	163632	470	51.1442	8.45557
A0A0D4D6D7	Cell death-inducing DFFA-like effector a OS=Capra hircus OX=9925 GN=CIDEA PE=2 SV=1 - [A0A0D4D6D7_CAPHI]	0	6.44	1	1	1	1	330696	202	22.5466	9.29053
G9JNA8	Neuron-specific enolase OS=Capra hircus OX=9925 GN=NSE PE=2 SV=1 - [G9JNA8_CAPHI]	0	1.38	1	1	1	1	475135	434	47.2369	4.99561
E0AEV8	Toll-like receptor 8 OS=Capra hircus OX=9925 PE=2 SV=1 - [E0AEV8_CAPHI]	0	1.94	2	1	1	19	1.05947e+06	1033	117.842	6.37939
G1DGD2	BTB/POZ domain-containing protein KCTD21 OS=Capra hircus OX=9925 GN=KCTD21 PE=2 SV=1 - [G1DGD2_CAPHI]	0	6.92	1	1	1	2		260	29.3628	5.8208
A7U7P1	Prion-like protein OS=Capra hircus OX=9925 PE=3 SV=1 - [A7U7P1_CAPHI]	0	12.36	1	1	1	1		178	20.6947	9.02686
Q9TTX5	Pregnancy-associated glycoprotein-1 OS=Capra hircus OX=9925 GN=PAG-1 PE=2 SV=1 - [Q9TTX5_CAPHI]	0	9.47	1	1	1	1	127580	380	42.6532	9.39307
Q32Y14	Integrin alpha-L OS=Capra hircus OX=9925 GN=ITGAL PE=2 SV=1 - [Q32Y14_CAPHI]	0	1.63	2	1	1	2	345329	1164	128.417	5.52881
U5Y6U2	Osteopontin OS=Capra hircus OX=9925 GN=OPN PE=2 SV=1 - [U5Y6U2_CAPHI]	0	16.19	1	1	1	1		278	31.0436	4.62744
G3EHG6	Perilipin OS=Capra hircus OX=9925 PE=2 SV=1 - [G3EHG6_CAPHI]	0	4.89	2	1	1	1		450	49.1162	7.79639
J7H183	Integrin beta OS=Capra hircus OX=9925 PE=2 SV=1 - [J7H183_CAPHI]	0	2.51	1	1	1	1	31374.7	798	88.0669	5.37646
G3EHG5	Perilipin OS=Capra hircus OX=9925 PE=2 SV=1 - [G3EHG5_CAPHI]	0	6.41	1	1	1	2		437	47.3323	6.0874
G1DG42	Metal transporter CNNM2 OS=Capra hircus OX=9925 GN=CNNM2 PE=2 SV=1 - [G1DG42_CAPHI]	0	2.09	1	1	1	1	623182	671	74.367	5.65576
Q8HY38	Glyceraldehyd-3-phosphate dehydrogenase (Fragment) OS=Capra hircus OX=9925 PE=2 SV=1 - [Q8HY38_CAPHI]	0	11.05	1	1	1	1		190	20.2964	8.39697
G1DFV4	Ralbp1 protein OS=Capra hircus OX=9925 GN=RALBP1 PE=2 SV=1 - [G1DFV4_CAPHI]	0	0.94	1	1	1	2	1.03236e+07	635	73.1498	6.23975
G1DG29	Low molecular weight phosphotyrosine protein phosphatase OS=Capra hircus OX=9925 GN=ACP1 PE=2 SV=1 - [G1DG29_CAPHI]	0	16.46	1	1	1	1		158	18.0109	7.1958
V9XY47	Alpha-mannosidase OS=Capra hircus OX=9925 PE=2 SV=1 - [V9XY47_CAPHI]	0	2.01	1	1	1	1		1144	130.506	7.97217
D6QSY3	Osteoprotegerin (Fragment) OS=Capra hircus OX=9925 PE=2 SV=1 - [D6QSY3_CAPHI]	0	18.54	1	1	1	1	178239	151	17.1887	8.48486
G1DFW1	Zinc finger and BTB domain-containing protein 7C OS=Capra hircus OX=9925 GN=ZBTB7C PE=2 SV=1 - [G1DFW1_CAPHI]	0	4.57	1	1	1	1	1.48061e+06	613	68.3627	5.52881
D7RGY6	Lymphocyte enhancer-binding factor-1 isoform 2 OS=Capra hircus OX=9925 PE=2 SV=1 - [D7RGY6_CAPHI]	0	3.5	1	1	1	1	618728	371	41.1663	7.23975
E9NST4	Beta-galactosamide alpha-2,6-sialyltranferase 1 OS=Capra hircus OX=9925 GN=ST6GAL1 PE=2 SV=1 - [E9NST4_CAPHI]	0	2.72	1	1	1	2	1.27442e+07	405	46.1754	8.88037
G1DFR4	DEAH (Asp-Glu-Ala-His) box polypeptide 16 OS=Capra hircus OX=9925 GN=DHX16 PE=2 SV=1 - [G1DFR4_CAPHI]	0	1.05	1	1	1	1	519421	1045	119.508	6.96143
D1MGL8	L-lactate dehydrogenase OS=Capra hircus OX=9925 GN=LDH-A PE=2 SV=1 - [D1MGL8_CAPHI]	0	2.41	1	1	1	4	218012	332	36.5433	8.20654
G3LY21	RERG OS=Capra hircus OX=9925 PE=2 SV=1 - [G3LY21_CAPHI]	0	13.07	3	1	1	2		199	22.5796	7.37158
G0ZEM1	Melatonin receptor 1b (Fragment) OS=Capra hircus OX=9925 PE=3 SV=1 - [G0ZEM1_CAPHI]	0	10.2	1	1	1	3		294	32.1769	8.66064
D7RF12	Calpastatin transcript variant 2 OS=Capra hircus OX=9925 PE=2 SV=1 - [D7RF12_CAPHI]	0	4.26	2	1	1	1		564	60.8605	4.84326
Q3HTF5	Growth hormone E5 variant C (Fragment) OS=Capra hircus OX=9925 GN=GH5 PE=3 SV=1 - [Q3HTF5_CAPHI]	0	36.36	1	1	1	1		66	7.61976	7.07861
G1DG14	Transcription elongation factor B polypeptide 2 OS=Capra hircus OX=9925 GN=TCEB2 PE=2 SV=1 - [G1DG14_CAPHI]	0	31.36	1	1	1	1	855226	118	13.1877	5.14795
T1RTT2	Adiponectin receptor protein 2 OS=Capra hircus OX=9925 GN=ADIPOR2 PE=2 SV=1 - [T1RTT2_CAPHI]	0	2.81	1	1	1	3	458704	391	43.7928	6.65381
A0A089FYX2	Taste receptor type 2 (Fragment) OS=Capra hircus OX=9925 GN=T2R3 PE=3 SV=1 - [A0A089FYX2_CAPHI]	0	7.96	1	1	1	1	436594	289	33.1608	9.51025
G1DG13	ER lumen protein-retaining receptor OS=Capra hircus OX=9925 GN=KDELR2 PE=2 SV=1 - [G1DG13_CAPHI]	0	8.02	1	1	1	2	1.84177e+06	212	24.2628	8.80713
G1DG84	Hook 3-like protein OS=Capra hircus OX=9925 GN=HOOK3 PE=2 SV=1 - [G1DG84_CAPHI]	0	3.34	1	1	1	1		718	83.0365	5.16064
G1DFU7	Cdc5-like protein OS=Capra hircus OX=9925 GN=SUPT3H PE=2 SV=1 - [G1DFU7_CAPHI]	0	11.36	1	1	1	1	343374	273	30.2919	7.13721
S6BTT4	NADH-ubiquinone oxidoreductase chain 5 OS=Capra hircus OX=9925 GN=ND5 PE=3 SV=1 - [S6BTT4_CAPHI]	0	5.45	1	1	1	1		606	68.2374	9.12939
B5KLP1	Platelet-derived growth factor receptor alpha (Fragment) OS=Capra hircus OX=9925 GN=PDGFRA PE=4 SV=1 - [B5KLP1_CAPHI]	0	17.44	1	1	1	4	483342	86	9.38569	4.65283
A0A097P8S1	Glycogen synthase kinase-3 beta variant 6 OS=Capra hircus OX=9925 GN=GSK3B6 PE=2 SV=1 - [A0A097P8S1_CAPHI]	0	12.3	3	1	1	3	204361	309	34.8409	8.646
Q1PBC9	Monocyte differentiation antigen CD14 OS=Capra hircus OX=9925 PE=2 SV=1 - [Q1PBC9_CAPHI]	0	6.97	1	1	1	14	9.49943e+06	373	39.9048	8.1333
A0A059U2L1	Lipocalin OS=Capra hircus OX=9925 PE=2 SV=1 - [A0A059U2L1_CAPHI]	0	15	1	1	1	5		180	19.4541	7.03467
G1DG37	DNA polymerase lambda OS=Capra hircus OX=9925 GN=POLL PE=2 SV=1 - [G1DG37_CAPHI]	0	17.19	1	1	1	1		192	21.1984	10.1255
A0A0M4FDR0	Caspase-1-like protein OS=Capra hircus OX=9925 GN=LOC102191717 PE=2 SV=1 - [A0A0M4FDR0_CAPHI]	0	4.22	2	1	1	1	636561	403	45.3074	7.32764
A0A109XWH9	DNA meiotic recombinase 1 transcript variant OS=Capra hircus OX=9925 GN=DMC1 PE=2 SV=1 - [A0A109XWH9_CAPHI]	0	3.02	2	1	1	1	1.57852e+06	298	32.7417	5.71924
A0A0H4PMF2	Esco2 OS=Capra hircus OX=9925 PE=2 SV=1 - [A0A0H4PMF2_CAPHI]	0	2.95	1	1	1	1		610	69.0604	9.30518
A0A2K8FL67	Homeobox protein Hox-D11 (Fragment) OS=Capra hircus OX=9925 PE=2 SV=1 - [A0A2K8FL67_CAPHI]	0	8.18	1	2	2	4	1.83924e+07	330	34.0789	8.76318
O18751	Glycogen phosphorylase, muscle form OS=Ovis aries OX=9940 GN=PYGM PE=2 SV=3 - [PYGM_SHEEP]	23.0636	2.38	3	2	2	15	715601	842	97.2458	7.10791
Q6YNC8	Histone H2A.Z OS=Ovis aries OX=9940 GN=H2AZ1 PE=2 SV=3 - [H2AZ_SHEEP]	19.2644	7.03	1	1	1	8	1.079e+06	128	13.5446	10.5796
Q28554	Glyceraldehyde-3-phosphate dehydrogenase (Fragment) OS=Ovis aries OX=9940 GN=GAPDH PE=2 SV=4 - [G3P_SHEEP]	15.345	4.66	1	2	2	20	3.58456e+06	322	34.7097	7.86963
P62262	14-3-3 protein epsilon OS=Ovis aries OX=9940 GN=YWHAE PE=1 SV=1 - [1433E_SHEEP]	0	9.02	1	1	1	1	53957.4	255	29.1554	4.7417
P02539	Keratin, type II microfibrillar (Fragment) OS=Ovis aries OX=9940 PE=1 SV=1 - [K2M1_SHEEP]	0	25.69	1	1	1	1	1.48061e+06	109	12.6753	4.58936
P15241	Keratin, type II microfibrillar, component 7C OS=Ovis aries OX=9940 PE=1 SV=1 - [K2M2_SHEEP]	0	4.07	2	1	1	1		491	53.6473	5.56689
Q28559	Acetyl-CoA carboxylase 1 OS=Ovis aries OX=9940 GN=ACACA PE=2 SV=1 - [ACACA_SHEEP]	0	1.24	1	2	2	6	1.72195e+06	2346	265.083	6.354
P04074	Sodium/potassium-transporting ATPase subunit alpha-1 OS=Ovis aries OX=9940 GN=ATP1A1 PE=1 SV=1 - [AT1A1_SHEEP]	0	0.88	1	1	1	1	1.95656e+06	1021	112.586	5.52881
Q6R6L0	Brain-enriched guanylate kinase-associated protein OS=Ovis aries OX=9940 GN=BEGAIN PE=2 SV=1 - [BEGIN_SHEEP]	0	2.14	1	1	1	1	276399	653	70.8102	6.29053
P51663	Cytochrome P450 11B1, mitochondrial OS=Ovis aries OX=9940 GN=CYP11B1 PE=2 SV=2 - [C11B1_SHEEP]	0	3.18	1	1	1	1	2.18175e+06	503	57.7473	9.62744
P48282	Carbonic anhydrase 1 OS=Ovis aries OX=9940 GN=CA1 PE=2 SV=2 - [CAH1_SHEEP]	0	3.83	1	1	1	1	1.11205e+06	261	28.8795	7.09326
Q9MZS8	Cathepsin D (Fragment) OS=Ovis aries OX=9940 GN=CTSD PE=2 SV=1 - [CATD_SHEEP]	0	4.11	1	1	1	1	2.36757e+06	365	39.7889	6.97607
Q9XT27	Ceruloplasmin OS=Ovis aries OX=9940 GN=CP PE=2 SV=1 - [CERU_SHEEP]	0	0.67	1	1	1	1		1048	119.05	5.80811
C7A276	Calcium and integrin-binding family member 2 (Fragment) OS=Ovis aries OX=9940 GN=CIB2 PE=2 SV=1 - [CIB2_SHEEP]	0	13.07	1	1	1	2	142008	176	20.4462	4.71631
Q8HY31	Uroporphyrinogen decarboxylase OS=Ovis aries OX=9940 GN=UROD PE=3 SV=1 - [DCUP_SHEEP]	0	3.27	1	1	1	1	3.33244e+06	367	40.7858	6.18896
Q95L55	Endothelin-1 receptor OS=Ovis aries OX=9940 GN=EDNRA PE=2 SV=1 - [EDNRA_SHEEP]	0	6.09	1	1	1	1		427	48.4776	8.33838
B0LKP1	Keratin, type I cuticular Ha5 OS=Ovis aries OX=9940 GN=KRT35 PE=2 SV=1 - [KRT35_SHEEP]	0	2.2	1	1	1	1		455	50.4236	5.04639
P82197	Pyridoxal kinase OS=Ovis aries OX=9940 GN=PDXK PE=1 SV=1 - [PDXK_SHEEP]	0	5.45	1	1	1	2	2.18175e+06	312	34.7966	6.32861
Q9TTE2	Decorin OS=Ovis aries OX=9940 GN=DCN PE=2 SV=1 - [PGS2_SHEEP]	0	2.5	1	1	1	1	1.78814e+06	360	39.947	8.66064
O46561	Prolactin receptor OS=Ovis aries OX=9940 GN=PRLR PE=2 SV=1 - [PRLR_SHEEP]	0	3.1	1	1	1	5	608364	581	65.1936	5.24951
P79368	Kit ligand (Fragment) OS=Ovis aries OX=9940 GN=KITLG PE=2 SV=2 - [SCF_SHEEP]	0	5.24	1	1	1	10	1.65343e+06	267	30.1293	5.74463
Q09YI5	Suppressor of tumorigenicity 7 protein OS=Ovis aries OX=9940 GN=ST7 PE=3 SV=1 - [ST7_SHEEP]	0	5.98	1	1	1	1	164513	585	67.0761	6.99072
Q28571	Thyroid hormone receptor beta (Fragment) OS=Ovis aries OX=9940 GN=THRB PE=2 SV=1 - [THB_SHEEP]	0	1.46	1	1	1	1	1.03236e+07	411	46.6862	7.21045
P35948	Protein C OS=Rinderpest virus (strain Kabete O) OX=11242 GN=P/V/C PE=2 SV=1 - [C_RINDK]	0	10.17	2	1	1	1	493611	177	19.9135	10.272
P03379	Envelope glycoprotein gp160 OS=Maedi visna virus (strain 1514) OX=11742 GN=env PE=1 SV=1 - [ENV_VILV]	0	4.48	4	1	2	2	971445	982	113.904	8.42627
P41357	RNA-directed RNA polymerase L OS=Rinderpest virus (strain RBOK) OX=36409 GN=L PE=3 SV=1 - [L_RINDR]	0	1.24	1	2	2	9	1.66762e+06	2183	247.952	8.1333
P37708	Nucleoprotein OS=Rinderpest virus (strain L) OX=11243 GN=N PE=2 SV=1 - [NCAP_RINDL]	0	3.81	1	1	1	1	6.33011e+06	525	58.0958	5.08447
Q80S27	Structural polyprotein OS=Middelburg virus OX=11023 PE=3 SV=1 - [POLS_MIDDV]	0	4.77	1	2	2	2	503456	1258	138.146	8.45557
P13840	RNA-directed RNA polymerase OS=Bluetongue virus 10 (isolate USA) OX=10900 GN=Segment-1 PE=3 SV=1 - [RDRP_BTV10]	0	0.54	1	1	1	1	496175	1302	149.491	8.79248
P07131	Non-structural protein NS1 OS=Bluetongue virus 10 (isolate USA) OX=10900 GN=Segment-5 PE=2 SV=1 - [VNS1_BTV10]	0	3.26	3	1	1	10	1.3852e+06	552	64.4028	6.75635
P10350	Non-structural protein NS2 OS=Bluetongue virus 10 OX=10906 GN=Segment-8 PE=3 SV=1 - [VNS2_BTV1X]	0	5.04	1	1	1	1	2.45911e+06	357	41.1236	5.77002
H2AM12	Envelopment polyprotein OS=Bovine Schmallenberg virus (isolate Bovine/BH80/Germany/2011) OX=1318464 GN=GP PE=1 SV=1 - [GP_SBVBH]	0	2.49	1	1	1	1		1403	158.701	8.104
C5H431	Genome polyprotein OS=Wesselsbron virus OX=164416 PE=3 SV=1 - [POLG_WSLV]	0	0.62	1	1	1	2	3.51894e+06	3405	378.433	8.39697
P79365	Solute carrier family 2, facilitated glucose transporter member 1 OS=Ovis aries OX=9940 GN=SLC2A1 PE=2 SV=2 - [GTR1_SHEEP]	0	4.27	1	1	1	1	31374.7	492	54.1005	8.57275
W5PFI3	NAD(P) transhydrogenase, mitochondrial OS=Ovis aries OX=9940 GN=NNT PE=1 SV=2 - [NNTM_SHEEP]	0	1.75	1	1	1	20	8.76845e+06	1086	113.805	8.1626
P23426	Gag-Pol polyprotein OS=Maedi visna virus (strain 1514 / clone LV1-1KS1) OX=11743 GN=pol PE=3 SV=2 - [POL_VILV1]	0	2.46	1	1	1	1		1506	171.855	8.63135
P03318	Polyprotein nsP1234 (Fragment) OS=Middelburg virus OX=11023 PE=3 SV=2 - [POLN_MIDDV]	0	2.61	1	1	1	1		995	111.321	6.58057
P02754	Beta-lactoglobulin OS=Bos taurus OX=9913 GN=LGB PE=1 SV=3 - [LACB_BOVIN]	2677.88	52.25	2	3	9	1941	4.56921e+07	178	19.8703	5.021
P02666	Beta-casein OS=Bos taurus OX=9913 GN=CSN2 PE=1 SV=2 - [CASB_BOVIN]	875.946	25.45	2	1	6	382	1.21667e+08	224	25.0913	5.35107
Q9BE41	Myosin-2 OS=Bos taurus OX=9913 GN=MYH2 PE=2 SV=1 - [MYH2_BOVIN]	216.614	7.68	1	4	13	105	1.00915e+07	1940	223.18	5.79541
P02663	Alpha-S2-casein OS=Bos taurus OX=9913 GN=CSN1S2 PE=1 SV=2 - [CASA2_BOVIN]	165.358	20.72	1	2	5	96	9.26973e+06	222	26.0023	8.42627
O62823	Alpha-S1-casein OS=Bubalus bubalis OX=89462 GN=CSN1S1 PE=2 SV=2 - [CASA1_BUBBU]	161.429	15.42	2	2	4	66	1.13693e+07	214	24.3114	4.89404
Q5KR47	Tropomyosin alpha-3 chain OS=Bos taurus OX=9913 GN=TPM3 PE=2 SV=1 - [TPM3_BOVIN]	64.4938	20.07	3	5	5	44	1.46161e+06	284	32.7987	4.71631
Q9XSJ4	Alpha-enolase OS=Bos taurus OX=9913 GN=ENO1 PE=1 SV=4 - [ENOA_BOVIN]	37.2367	5.07	2	3	3	22	820827	434	47.2964	6.80029
P0C0S4	Histone H2A.Z OS=Bos taurus OX=9913 GN=H2AZ1 PE=1 SV=2 - [H2AZ_BOVIN]	19.2644	7.03	5	1	1	8	1.079e+06	128	13.5446	10.5796
P10938	Phenylethanolamine N-methyltransferase OS=Bos taurus OX=9913 GN=PNMT PE=1 SV=2 - [PNMT_BOVIN]	16.4564	3.18	1	1	1	8	1.93702e+06	283	30.8988	6.30322
A5PK61	Histone H3.3C OS=Bos taurus OX=9913 GN=H3-5 PE=2 SV=1 - [H3C_BOVIN]	13.0946	5.15	4	1	1	6	1575395	136	15.3665	11.4878
Q9XSC6	Creatine kinase M-type OS=Bos taurus OX=9913 GN=CKM PE=1 SV=2 - [KCRM_BOVIN]	10.1622	1.84	1	1	1	5	937369	381	42.9618	7.12256
P80195	Glycosylation-dependent cell adhesion molecule 1 OS=Bos taurus OX=9913 GN=GLYCAM1 PE=1 SV=2 - [GLCM1_BOVIN]	4.49351	4.58	2	1	1	2	786961	153	17.141	6.68311
Q0VCY0	Sarcoplasmic/endoplasmic reticulum calcium ATPase 1 OS=Bos taurus OX=9913 GN=ATP2A1 PE=1 SV=1 - [AT2A1_BOVIN]	1.97154	1.51	1	1	1	1	352105	993	109.22	5.2876
A0JN52	Splicing factor 3B subunit 3 OS=Bos taurus OX=9913 GN=SF3B3 PE=2 SV=1 - [SF3B3_BOVIN]	0	2.05	1	1	1	1		1217	135.492	5.26221
A4D7R9	Suppressor of tumorigenicity 7 protein OS=Bos taurus OX=9913 GN=ST7 PE=2 SV=1 - [ST7_BOVIN]	0	5.98	2	1	1	1	204361	585	67.0761	6.99072
Q2KIR1	U1 small nuclear ribonucleoprotein A OS=Bos taurus OX=9913 GN=SNRPA PE=2 SV=1 - [SNRPA_BOVIN]	0	10.64	1	1	1	6	183706	282	31.2432	9.83252
Q17QP1	Protein ABHD8 OS=Bos taurus OX=9913 GN=ABHD8 PE=2 SV=1 - [ABHD8_BOVIN]	0	8.1	1	1	1	1	48772.9	432	46.8029	7.00537
P48034	Aldehyde oxidase 1 OS=Bos taurus OX=9913 GN=AOX1 PE=1 SV=2 - [AOXA_BOVIN]	0	0.75	1	1	1	1	248445	1339	147.516	7.28369
Q17R07	ADP-ribosylation factor GTPase-activating protein 3 OS=Bos taurus OX=9913 GN=ARFGAP3 PE=2 SV=1 - [ARFG3_BOVIN]	0	4.84	1	1	1	2	90146.5	517	56.7308	8.20654
P17870	Beta-arrestin-1 OS=Bos taurus OX=9913 GN=ARRB1 PE=1 SV=1 - [ARRB1_BOVIN]	0	5.02	1	1	1	1	1.7892e+06	418	47.1023	6.29053
P62285	Abnormal spindle-like microcephaly-associated protein homolog (Fragment) OS=Bos taurus OX=9913 GN=ASPM PE=2 SV=1 - [ASPM_BOVIN]	0	0.44	1	1	1	2	604986	3371	395.612	11.0483
Q5I597	Betaine--homocysteine S-methyltransferase 1 OS=Bos taurus OX=9913 GN=BHMT PE=2 SV=1 - [BHMT1_BOVIN]	0	7.13	1	1	1	1	75937.9	407	44.8497	6.84424
Q08DJ5	Cadherin-18 OS=Bos taurus OX=9913 GN=CDH18 PE=2 SV=1 - [CAD18_BOVIN]	0	1.52	1	1	1	2	11319636	790	87.7468	5.08447
Q9TU23	Centrosomal protein of 290 kDa (Fragment) OS=Bos taurus OX=9913 GN=CEP290 PE=1 SV=2 - [CE290_BOVIN]	0	2.18	1	1	1	1		1468	171.682	6.82959
Q58DW2	Cystathionine gamma-lyase OS=Bos taurus OX=9913 GN=CTH PE=2 SV=1 - [CGL_BOVIN]	0	8.89	1	1	1	1		405	44.3773	6.41748
Q08DY0	Glutamate-rich protein 5 OS=Bos taurus OX=9913 GN=ERICH5 PE=2 SV=1 - [ERIC5_BOVIN]	0	4.42	1	1	1	1		453	47.713	4.39893
A6H7E2	Cyclin-dependent kinase 2-interacting protein OS=Bos taurus OX=9913 GN=CINP PE=2 SV=1 - [CINP_BOVIN]	0	16.04	1	1	1	1		212	24.1122	6.44287
A5D7B2	CMRF35-like molecule 9 OS=Bos taurus OX=9913 GN=CD300LG PE=2 SV=2 - [CLM9_BOVIN]	0	13.33	1	1	1	5	29460	255	27.9703	8.07471
Q3MHN2	Complement component C9 OS=Bos taurus OX=9913 GN=C9 PE=2 SV=1 - [CO9_BOVIN]	0	5.29	1	1	1	3		548	61.9585	5.89697
P23206	Collagen alpha-1(X) chain OS=Bos taurus OX=9913 GN=COL10A1 PE=2 SV=1 - [COAA1_BOVIN]	0	6.53	1	1	1	1		674	65.5055	9.56885
P81282	Versican core protein OS=Bos taurus OX=9913 GN=VCAN PE=1 SV=2 - [CSPG2_BOVIN]	0	0.95	1	1	1	1		3381	369.761	4.55127
Q58DC2	DDB1- and CUL4-associated factor 4 OS=Bos taurus OX=9913 GN=DCAF4 PE=2 SV=1 - [DCAF4_BOVIN]	0	5.26	1	1	1	5	1.27721e+06	494	54.9884	8.90967
P27117	Ornithine decarboxylase OS=Bos taurus OX=9913 GN=ODC1 PE=2 SV=1 - [DCOR_BOVIN]	0	6.29	1	1	1	3	1.48061e+06	461	51.3125	5.47803
Q3ZCF0	Dynactin subunit 2 OS=Bos taurus OX=9913 GN=DCTN2 PE=2 SV=1 - [DCTN2_BOVIN]	0	4.47	1	1	1	3	970668	403	44.2668	5.16064
Q1LZB0	DDRGK domain-containing protein 1 OS=Bos taurus OX=9913 GN=DDRGK1 PE=2 SV=1 - [DDRGK_BOVIN]	0	6.39	1	1	1	1	1.94895e+06	313	35.6457	5.22412
Q4TVR5	Dual serine/threonine and tyrosine protein kinase OS=Bos taurus OX=9913 GN=DSTYK PE=2 SV=1 - [DUSTY_BOVIN]	0	2.59	1	1	1	1	571627	928	104.738	6.84424
A7E2Z2	Histone-lysine N-methyltransferase EZH1 OS=Bos taurus OX=9913 GN=EZH1 PE=2 SV=2 - [EZH1_BOVIN]	0	3.48	1	1	1	6	49041.9	747	85.2296	7.72314
Q0V7M8	Protein FAM167A OS=Bos taurus OX=9913 GN=FAM167A PE=2 SV=1 - [F167A_BOVIN]	0	14.22	1	1	1	1	1.48061e+06	211	24.0402	5.69385
Q05B67	Protein FAM210A OS=Bos taurus OX=9913 GN=FAM210A PE=2 SV=1 - [F210A_BOVIN]	0	5.86	1	1	1	1	1.95296e+07	273	31.0054	9.71533
Q3MHZ5	FXYD domain-containing ion transport regulator 6 OS=Bos taurus OX=9913 GN=FXYD6 PE=3 SV=1 - [FXYD6_BOVIN]	0	26.32	1	1	1	1	106157	95	10.4584	5.09717
A6QLU3	GRB2-associated-binding protein 1 OS=Bos taurus OX=9913 GN=GAB1 PE=2 SV=1 - [GAB1_BOVIN]	0	3.89	1	1	1	1		694	76.3875	6.11279
P58353	Solute carrier family 2, facilitated glucose transporter member 5 OS=Bos taurus OX=9913 GN=SLC2A5 PE=1 SV=2 - [GTR5_BOVIN]	0	1.4	1	1	1	2	1.7187e+06	501	55.3574	6.56592
P55203	Retinal guanylyl cyclase 1 OS=Bos taurus OX=9913 GN=GUCY2D PE=1 SV=1 - [GUC2D_BOVIN]	0	3.24	1	1	1	1		1110	120.293	7.76709
Q2KJ34	HMG box-containing protein 1 OS=Bos taurus OX=9913 GN=HBP1 PE=2 SV=1 - [HBP1_BOVIN]	0	2.15	1	1	1	1	434194	512	57.3464	6.22705
Q5EA20	4-hydroxyphenylpyruvate dioxygenase OS=Bos taurus OX=9913 GN=HPD PE=2 SV=3 - [HPPD_BOVIN]	0	4.33	1	1	1	1	1.01333e+06	393	44.9348	6.72705
Q1LZE1	E3 ubiquitin-protein ligase KCMF1 OS=Bos taurus OX=9913 GN=KCMF1 PE=2 SV=1 - [KCMF1_BOVIN]	0	7.09	1	1	1	1		381	41.9209	5.65576
A0A1F3	L-lactate dehydrogenase A chain OS=Bos mutus grunniens OX=30521 GN=LDHA PE=2 SV=3 - [LDHA_BOSMU]	0	2.41	2	1	1	2	218012	332	36.6624	8.06006
Q2T9N7	Lysozyme-like protein 4 OS=Bos taurus OX=9913 GN=LYZL4 PE=2 SV=1 - [LYZL4_BOVIN]	0	17.93	1	1	1	1	1.29127e+06	145	16.282	8.11865
Q2KIA0	Myocyte-specific enhancer factor 2C OS=Bos taurus OX=9913 GN=MEF2C PE=2 SV=1 - [MEF2C_BOVIN]	0	3.85	1	1	1	1	1.3852e+06	441	47.8146	7.84033
E1BNQ4	ATP-dependent (S)-NAD(P)H-hydrate dehydratase OS=Bos taurus OX=9913 GN=NAXD PE=3 SV=1 - [NNRD_BOVIN]	0	7.6	1	1	1	3		329	34.7873	8.45557
P23439	Rod cGMP-specific 3',5'-cyclic phosphodiesterase subunit beta OS=Bos taurus OX=9913 GN=PDE6B PE=1 SV=1 - [PDE6B_BOVIN]	0	2.7	1	1	1	50	315683	853	98.2671	5.37646
Q2T9S4	Glycerol-3-phosphate phosphatase OS=Bos taurus OX=9913 GN=PGP PE=2 SV=1 - [PGP_BOVIN]	0	2.49	1	1	1	1	530882	321	34.2985	5.33838
P80109	Phosphatidylinositol-glycan-specific phospholipase D OS=Bos taurus OX=9913 GN=GPLD1 PE=1 SV=1 - [PHLD_BOVIN]	0	0.95	1	1	1	1	436999	839	92.543	6.65381
Q32PA2	Protamine-3 OS=Bos taurus OX=9913 GN=PRM3 PE=3 SV=1 - [PRM3_BOVIN]	0	29.03	1	1	1	8	56642.9	93	10.1335	4.18311
P28327	Rhodopsin kinase GRK1 OS=Bos taurus OX=9913 GN=GRK1 PE=1 SV=1 - [GRK1_BOVIN]	0	2.85	1	1	1	1		561	62.8938	6.26514
Q29542	Brain ribonuclease OS=Giraffa camelopardalis OX=9894 GN=BRN PE=3 SV=1 - [RNBR_GIRCA]	0	15.6	1	1	1	1	241432	141	15.5824	9.33447
A4IF62	DNA-directed RNA polymerase III subunit RPC1 OS=Bos taurus OX=9913 GN=POLR3A PE=2 SV=1 - [RPC1_BOVIN]	0	2.37	1	1	1	1		1390	155.691	8.54346
F1MSG6	Rap guanine nucleotide exchange factor 2 OS=Bos taurus OX=9913 GN=RAPGEF2 PE=1 SV=2 - [RPGF2_BOVIN]	0	2.76	1	1	1	2		1486	165.041	6.55127
Q1JPG1	Radial spoke head 10 homolog B OS=Bos taurus OX=9913 GN=RSPH10B PE=2 SV=2 - [RS10B_BOVIN]	0	2.74	1	1	1	4		840	95.8263	7.56201
Q3MHI3	Solute carrier family 25 member 48 OS=Bos taurus OX=9913 GN=SLC25A48 PE=2 SV=1 - [S2548_BOVIN]	0	8.04	1	1	1	1	196589	311	33.4229	7.95752
Q3ZKN0	Long-chain fatty acid transport protein 1 OS=Bos taurus OX=9913 GN=SLC27A1 PE=2 SV=1 - [S27A1_BOVIN]	0	6.19	1	1	1	1		646	71.0777	8.60205
Q2YDJ8	N-lysine methyltransferase KMT5A OS=Bos taurus OX=9913 GN=KMT5A PE=2 SV=1 - [KMT5A_BOVIN]	0	7.95	1	1	1	1	169091	352	39.252	9.5835
A8PUI7	Spindle and kinetochore-associated protein 3 OS=Bos taurus OX=9913 GN=SKA3 PE=2 SV=2 - [SKA3_BOVIN]	0	6.2	1	1	1	1	500628	403	44.7343	5.19873
A1A4J7	Nonsense-mediated mRNA decay factor SMG8 OS=Bos taurus OX=9913 GN=SMG8 PE=2 SV=2 - [SMG8_BOVIN]	0	3.5	1	1	1	1	405537	999	110.065	7.6792
A7YY49	Surfeit locus protein 4 OS=Bos taurus OX=9913 GN=SURF4 PE=2 SV=1 - [SURF4_BOVIN]	0	5.58	1	1	1	4	311381	269	30.4018	7.78174
A7MB11	Transforming growth factor-beta receptor-associated protein 1 OS=Bos taurus OX=9913 GN=TGFBRAP1 PE=2 SV=1 - [TGFA1_BOVIN]	0	2.91	1	1	1	1		859	96.9443	6.90283
Q3T0R7	3-ketoacyl-CoA thiolase, mitochondrial OS=Bos taurus OX=9913 GN=ACAA2 PE=2 SV=1 - [THIM_BOVIN]	0	6.55	1	1	1	1		397	42.1045	7.91357
A6QQU6	Transmembrane protein 144 OS=Bos taurus OX=9913 GN=TMEM144 PE=2 SV=1 - [TM144_BOVIN]	0	7.18	1	1	1	1		348	37.8455	7.31299
P13272	Cytochrome b-c1 complex subunit Rieske, mitochondrial OS=Bos taurus OX=9913 GN=UQCRFS1 PE=1 SV=3 - [UCRI_BOVIN]	0	8.39	1	1	1	1	1.05989e+06	274	29.5283	8.86572
Q28037	Vitamin D3 receptor OS=Bos taurus OX=9913 GN=VDR PE=2 SV=2 - [VDR_BOVIN]	0	8.45	1	1	1	1		426	48.2868	6.06201
Q3T178	Vacuolar protein sorting-associated protein 28 homolog OS=Bos taurus OX=9913 GN=VPS28 PE=2 SV=1 - [VPS28_BOVIN]	0	4.07	1	1	1	11	458704	221	25.4676	5.5415
Q9BH10	Zona pellucida sperm-binding protein 2 OS=Bos taurus OX=9913 GN=ZP2 PE=1 SV=1 - [ZP2_BOVIN]	0	4.91	1	1	1	1		713	79.4968	7.88428
P52638	Envelope glycoprotein p57 OS=Borna disease virus (strain V) OX=928296 GN=G PE=1 SV=1 - [VGLG_BDVV]	0	5.77	2	1	1	3	494889	503	56.616	8.00146
A7YY35	Uncharacterized protein KIAA2012 homolog OS=Bos taurus OX=9913 GN=KIAA2012 PE=2 SV=2 - [K2012_BOVIN]	0	2.88	1	2	2	2	2.08584e+06	1147	131.448	9.0415
F1MNN4	F-box/WD repeat-containing protein 7 OS=Bos taurus OX=9913 GN=FBXW7 PE=1 SV=3 - [FBXW7_BOVIN]	0	4.82	1	1	1	1		706	79.6132	5.89697
P20636	Early transcription factor 82 kDa subunit OS=Vaccinia virus (strain Western Reserve) OX=10254 GN=OPG133 PE=1 SV=3 - [ETF2_VACCW]	0	3.1	1	1	1	2	705575	710	82.2203	7.21045
P06440	Major core protein OPG129 OS=Vaccinia virus (strain Western Reserve) OX=10254 GN=OPG129 PE=1 SV=1 - [PG129_VACCW]	0	3.89	1	1	1	1		643	72.4518	6.68311
P24768	Kelch repeat and BTB domain-containing protein A55 OS=Vaccinia virus (strain Western Reserve) OX=10254 GN=KBTB1 PE=1 SV=1 - [KBTB1_VACCW]	0	2.66	2	1	1	16	7.13252e+06	564	64.649	5.87158
P19902	Nucleoprotein OS=Bovine coronavirus (strain F15) OX=11129 GN=N PE=3 SV=1 - [NCAP_CVBF]	0	4.69	1	1	1	1	100766	448	49.4117	9.70068
Q8JN60	Genome polyprotein OS=Bovine enteric calicivirus NB (isolate Bovine/United States/N ebraska/1980) OX=2847999 GN=ORF1 PE=3 SV=1 - [POLG_BECNB]	0	1.99	1	1	1	1		2210	238.489	7.35693
P0C6U0	Replicase polyprotein 1a OS=Bovine coronavirus (strain Mebus) OX=11132 GN=1a PE=3 SV=1 - [R1A_CVBM]	0	0.68	2	1	1	1	419956	4383	490.242	6.7417
P03117	Replication protein E1 OS=Odocoileus virginianus papillomavirus 1 OX=2772504 GN=E1 PE=3 SV=2 - [VE1_OVPVD]	0	3.26	1	1	1	1	16207	613	68.0334	6.59521
A7J3A1	Intermediate capsid protein VP6 OS=Rotavirus A (strain RVA/Cow/United States/NCDV-Lincoln/1969/G6P6[1]) OX=36439 PE=1 SV=1 - [VP6_ROTBN]	0	5.79	4	1	1	1	46648.9	397	44.8565	5.93506
P06931	Protein E6 OS=Bovine papillomavirus type 1 OX=337052 GN=E6 PE=1 SV=1 - [VE6_BPV1]	0	13.14	1	1	1	1	9.51466e+06	137	15.8397	8.33838
Q5VJR8	Casein kappa (Fragment) OS=Capra hircus OX=9925 GN=CSN3 PE=4 SV=1 - [Q5VJR8_CAPHI]	423.285	37.65	48	4	4	130	1.34947e+10	162	18.035	6.52197
D3VWC5	Myostatin OS=Capra hircus OX=9925 PE=3 SV=1 - [D3VWC5_CAPHI]	49.5647	27.73	32	5	5	13	3.14209e+08	375	42.8098	7.29834
E9NRZ3	Beta-1,4-galactosyltransferase I OS=Capra hircus OX=9925 GN=B4GALT1 PE=2 SV=1 - [E9NRZ3_CAPHI]	48.9748	5.22	1	1	1	9	1.08614e+09	402	44.7299	9.0708
P82018	Cathelicidin-2 OS=Capra hircus OX=9925 GN=CATHL2 PE=1 SV=1 - [CTHL2_CAPHI]	33.2635	17.61	2	3	3	14	1.67103e+09	176	19.8334	9.15869
M4NBE4	Heat shock 70kDa protein 5 OS=Capra hircus OX=9925 GN=HSPA5 PE=2 SV=1 - [M4NBE4_CAPHI]	24.0659	17.86	4	6	8	13	5.15447e+07	655	72.3525	5.16064
M9TKR5	Perilipin OS=Capra hircus OX=9925 GN=ADFP PE=3 SV=1 - [M9TKR5_CAPHI]	19.2005	18.44	2	6	6	6	7.38441e+07	450	49.2092	8.23584
P82017	MAP34-A protein OS=Capra hircus OX=9925 GN=map34-A PE=2 SV=1 - [P82017_CAPHI]	18.9512	10.91	1	1	1	5	1.84416e+09	165	18.8118	8.77783
A5YVD9	45 kDa calcium-binding protein OS=Capra hircus OX=9925 GN=SDF4 PE=2 SV=1 - [CAB45_CAPHI]	16.3775	17.46	1	4	4	7	1.62194e+08	355	41.0501	4.90674
Q9XSQ9	Bac7.5 protein OS=Capra hircus OX=9925 GN=bac7.5 PE=2 SV=1 - [Q9XSQ9_CAPHI]	13.5377	12.11	1	1	1	3	548477820	190	21.8218	11.0483
G1DFP3	Thrombospondin 1 OS=Capra hircus OX=9925 GN=THBS1 PE=2 SV=1 - [G1DFP3_CAPHI]	12.922	3.68	1	4	4	5	2.75713e+08	1170	127.993	5.03369
F8UN03	Heat shock protein 70.1 OS=Capra hircus OX=9925 PE=2 SV=1 - [F8UN03_CAPHI]	12.7023	7.96	8	1	3	4	1.75166e+07	641	70.1861	5.8208
Q8SPQ0	Chitinase-3-like protein 1 OS=Capra hircus OX=9925 GN=CHI3L1 PE=1 SV=1 - [CH3L1_CAPHI]	12.0361	10.44	1	3	3	4	4.5096e+08	383	42.8668	8.80713
G1DFU5	Heat shock protein HSP 90-beta OS=Capra hircus OX=9925 GN=HSP90AB1 PE=2 SV=1 - [G1DFU5_CAPHI]	9.07403	7.46	1	2	4	4	1.70254e+07	724	82.8718	5.04639
Q207D0	Complement component 3d (Fragment) OS=Capra hircus OX=9925 PE=2 SV=1 - [Q207D0_CAPHI]	9.00643	9.56	1	3	3	5	1.19016e+07	293	33.1542	7.47412
G3ETQ7	HSP60 (Fragment) OS=Capra hircus OX=9925 PE=2 SV=1 - [G3ETQ7_CAPHI]	8.6346	52.5	1	1	1	3		40	4.0832	8.73389
Q8HZJ7	Heat shock protein-90 (Fragment) OS=Capra hircus OX=9925 PE=2 SV=1 - [Q8HZJ7_CAPHI]	8.24884	14.89	1	1	3	3	3.13177e+07	282	33.8473	5.2749
Q9XSQ8	MAP28 protein OS=Capra hircus OX=9925 GN=map28 PE=2 SV=1 - [Q9XSQ8_CAPHI]	8.07367	14.56	1	1	1	2	207758894	158	17.7333	8.98291
W5U312	Myeloperoxidase OS=Capra hircus OX=9925 GN=MPO PE=2 SV=1 - [W5U312_CAPHI]	8.06699	6.82	1	3	3	3	8.0194e+06	719	81.3482	9.59814
F8RKS1	1-acyl-sn-glycerol-3-phosphate acyltransferase OS=Capra hircus OX=9925 GN=LPAAT PE=2 SV=1 - [F8RKS1_CAPHI]	8.03429	14.63	1	2	2	2	5.44797e+06	287	32.05	9.37842
D5K776	Heterogeneous nuclear ribonuclear protein K OS=Capra hircus OX=9925 GN=hnRNP K PE=2 SV=1 - [D5K776_CAPHI]	7.85997	7.71	1	2	2	2	2.63798e+07	441	48.7512	5.19873
A0A097C2Y8	Peptidyl-prolyl cis-trans isomerase (Fragment) OS=Capra hircus OX=9925 GN=PPIB PE=2 SV=1 - [A0A097C2Y8_CAPHI]	7.80094	17.13	1	3	3	3	1.9976e+07	216	23.7145	9.31982
D3K382	Protein disulfide-isomerase OS=Capra hircus OX=9925 GN=Pdia3 PE=2 SV=1 - [D3K382_CAPHI]	6.92749	2.97	1	1	1	2	3.92019e+07	505	56.9799	6.65381
Q9XSL1	Alpha s2-casein (Fragment) OS=Capra hircus OX=9925 GN=csn1s2 PE=4 SV=1 - [Q9XSL1_CAPHI]	6.58576	81.58	1	1	2	3	4.06647e+07	38	4.61329	8.57275
Q5FB29	Superoxide dismutase [Cu-Zn] OS=Capra hircus OX=9925 GN=SOD1 PE=2 SV=3 - [SODC_CAPHI]	6.51278	9.21	1	1	1	2	2.43645e+07	152	15.6428	6.31592
I3WAE6	HSP27 protein (Fragment) OS=Capra hircus OX=9925 GN=HSP27 PE=2 SV=1 - [I3WAE6_CAPHI]	6.10974	25.68	1	2	2	2	1.07368e+07	183	20.4864	6.69775
P02082	Hemoglobin fetal subunit beta OS=Capra hircus OX=9925 PE=1 SV=1 - [HBBF_CAPHI]	5.43249	15.86	1	2	2	2	4.84557e+07	145	15.9364	6.80029
Q29430	Lysozyme (Fragment) OS=Capra hircus OX=9925 PE=4 SV=1 - [Q29430_CAPHI]	4.70676	56.67	3	1	1	1	3.92006e+06	30	3.54052	4.7417
Q9TTY8	Glutathione S-transferase P OS=Capra hircus OX=9925 GN=GSTP1 PE=2 SV=2 - [GSTP1_CAPHI]	4.60347	7.62	1	1	1	1	4.35729e+06	210	23.6151	7.79639
G1FG63	Tyrosine-protein kinase receptor (Fragment) OS=Capra hircus OX=9925 GN=IGF-IR PE=2 SV=1 - [G1FG63_CAPHI]	3.80043	2.7	1	1	1	1		705	79.7034	5.33838
H9B8T9	Cathepsin B OS=Capra hircus OX=9925 PE=2 SV=1 - [H9B8T9_CAPHI]	3.76635	4.78	1	1	1	1	1.4475e+07	335	36.7572	6.02393
P50426	N-acetylglucosamine-6-sulfatase OS=Capra hircus OX=9925 GN=GNS PE=2 SV=1 - [GNS_CAPHI]	3.62383	2.15	1	1	1	1	9.21791e+06	559	62.6712	8.25049
Q3LRQ1	Vitronectin (Fragment) OS=Capra hircus OX=9925 PE=2 SV=1 - [Q3LRQ1_CAPHI]	3.59085	2.7	1	1	1	1	12066134	444	50.3332	5.99854
G9G9W4	Myosin regulatory light chain 2 OS=Capra hircus OX=9925 PE=2 SV=1 - [G9G9W4_CAPHI]	3.36593	6.4	1	1	1	1	17968181	172	19.8255	4.80518
A5HTU8	MHC class I antigen OS=Capra hircus OX=9925 GN=Cahi PE=2 SV=1 - [A5HTU8_CAPHI]	3.1038	2.79	1	1	1	1	3.78982e+07	358	40.6642	6.03662
F1DAU3	Calpain 1 catalytic subunit OS=Capra hircus OX=9925 GN=CAPN1 PE=2 SV=1 - [F1DAU3_CAPHI]	3.08917	7.96	3	2	2	3	1.23596e+07	716	82.0751	5.59229
Q5VI41	Integrin beta-2 OS=Capra hircus OX=9925 GN=ITGB2 PE=2 SV=1 - [ITB2_CAPHI]	3.07812	2.08	1	1	1	1	2.24535e+07	770	84.3358	6.60986
A0A0A0Q1D3	Toll like receptor 2 OS=Capra hircus OX=9925 GN=TLR 2 PE=3 SV=1 - [A0A0A0Q1D3_CAPHI]	3.03499	1.79	6	1	1	1	1.68701e+07	784	90.1016	7.03467
A0A097C2Z2	Hypoxanthine phosphoribosyltransferase (Fragment) OS=Capra hircus OX=9925 GN=HPRT1 PE=2 SV=1 - [A0A097C2Z2_CAPHI]	3.00155	5.51	1	1	1	1	15205272	236	26.7239	7.54736
A0A0G3VSP3	Signal transducer and activator of transcription OS=Capra hircus OX=9925 GN=STAT3 PE=2 SV=1 - [A0A0G3VSP3_CAPHI]	2.87102	3.38	1	1	1	1		770	88.0434	6.30322
G1DFQ5	Chloride intracellular channel protein OS=Capra hircus OX=9925 GN=CLIC1 PE=2 SV=1 - [G1DFQ5_CAPHI]	2.8245	7.47	1	1	1	1	7.17496e+06	241	26.8487	5.26221
A0FI82	Lipoprotein lipase OS=Capra hircus OX=9925 GN=LPL PE=2 SV=1 - [A0FI82_CAPHI]	2.73784	2.09	3	1	1	1	1.44511e+07	478	53.558	8.36768
X2J1X8	Cathepsin D (Fragment) OS=Capra hircus OX=9925 GN=CTSD PE=2 SV=1 - [X2J1X8_CAPHI]	2.70948	2.91	1	1	1	1	9.73832e+06	412	44.5679	7.6499
B7SZV1	SOX14 OS=Capra hircus OX=9925 PE=4 SV=1 - [B7SZV1_CAPHI]	2.68219	6.67	2	1	1	1	3.97182e+06	240	26.4684	9.67139
C6KJ77	Breast cancer resistance protein OS=Capra hircus OX=9925 GN=ABCG2 PE=2 SV=1 - [C6KJ77_CAPHI]	2.60899	1.52	2	1	1	1	2.39615e+07	658	73.1369	8.29443
Q6R650	Keratin, type I cytoskeletal 25 OS=Capra hircus OX=9925 GN=KRT25 PE=2 SV=1 - [K1C25_CAPHI]	2.35957	2	2	1	1	1	1.49835e+07	450	49.3924	5.03369
A4PBF4	Prolactin-related protein-6 OS=Capra hircus OX=9925 GN=PRP6 PE=2 SV=1 - [A4PBF4_CAPHI]	2.1278	4.18	1	1	1	1	3.06396e+07	239	27.7595	6.90283
I1VE57	Ras-like protein family member A OS=Capra hircus OX=9925 GN=RHOA PE=2 SV=1 - [I1VE57_CAPHI]	2.07563	12.44	1	1	1	2	1.02253e+06	193	21.7541	6.1001
B2M0S8	RhoB OS=Capra hircus OX=9925 GN=RhoB PE=2 SV=1 - [B2M0S8_CAPHI]	2.06959	12.24	1	1	1	1	6.70387e+06	196	22.1091	5.23682
D4P8R9	Solute carrier family 2 member 3 OS=Capra hircus OX=9925 GN=SLC2A3 PE=2 SV=1 - [D4P8R9_CAPHI]	2.06059	2.23	1	1	1	1	1.85326e+06	494	54.1594	5.85889
A2AXH8	Alpha-1 acid glycoprotein (Fragment) OS=Capra hircus OX=9925 GN=AGP PE=2 SV=1 - [A2AXH8_CAPHI]	1.85752	4.24	2	1	1	1	4.99583e+07	165	19.1734	5.61768
I1W1N2	Ras-related protein Rab-7A OS=Capra hircus OX=9925 GN=RAB7A PE=2 SV=1 - [I1W1N2_CAPHI]	1.78654	4.83	1	1	1	1	8655974	207	23.5009	6.69775
F5AXZ4	V-ets erythroblastosis virus E26 oncogene-like protein 1 OS=Capra hircus OX=9925 GN=ETS1 PE=2 SV=1 - [F5AXZ4_CAPHI]	1.63647	2.04	2	1	1	1	8.11753e+06	441	50.3087	5.23682
Q6YI21	Aromatase OS=Capra hircus OX=9925 GN=CYP19A1 PE=2 SV=1 - [CP19A_CAPHI]	0	8.15	1	1	1	2		503	57.9318	7.43018
A5HEW3	Cytochrome b5 OS=Capra hircus OX=9925 GN=CYB5 PE=2 SV=1 - [A5HEW3_CAPHI]	0	15.67	2	1	1	1		134	15.3286	5.16064
A1YW86	Major prion protein OS=Capra hircus OX=9925 GN=PRNP PE=3 SV=1 - [A1YW86_CAPHI]	0	14.45	2	1	1	1	4.05281e+06	256	27.8506	9.33447
Q8WMW8	Glycoprotein hormones alpha chain OS=Capra hircus OX=9925 GN=CGA PE=2 SV=1 - [GLHA_CAPHI]	0	5.83	1	1	1	1		120	13.5785	8.45557
P85296	Polymeric immunoglobulin receptor (Fragment) OS=Capra hircus OX=9925 GN=PIGR PE=1 SV=1 - [PIGR_CAPHI]	0	100	1	1	1	1	66141641	14	1.51374	4.50049
G1DG91	Uncharacterized protein OS=Capra hircus OX=9925 PE=2 SV=1 - [G1DG91_CAPHI]	0	9.7	1	1	1	2		402	46.8738	8.54346
G1DGA0	Succinate dehydrogenase assembly factor 2, mitochondrial OS=Capra hircus OX=9925 GN=SDHAF2 PE=2 SV=1 - [G1DGA0_CAPHI]	0	24.7	1	1	1	1		166	19.567	7.89893
A0A0D3L6Y9	Melanocyte-stimulating hormone receptor (Fragment) OS=Capra hircus OX=9925 GN=MC1R PE=3 SV=1 - [A0A0D3L6Y9_CAPHI]	0	24.85	14	1	1	1	2.42087e+06	169	18.5109	8.03076
D7RH36	Retinoic acid-related orphan receptor alpha isoform 1 OS=Capra hircus OX=9925 PE=2 SV=1 - [D7RH36_CAPHI]	0	5.23	2	1	1	1	7.82335e+06	459	52.3078	6.69775
G1DGE1	Growth factor receptor-bound protein 14 OS=Capra hircus OX=9925 GN=GRB14 PE=2 SV=1 - [G1DGE1_CAPHI]	0	24.69	1	1	1	1	4.33559e+06	162	18.2674	8.646
G1DG93	Rho-related BTB domain-containing protein 1 OS=Capra hircus OX=9925 GN=RHOBTB1 PE=2 SV=1 - [G1DG93_CAPHI]	0	6.16	1	1	1	2		698	79.8431	6.56592
H9TL00	Traf6 (Fragment) OS=Capra hircus OX=9925 GN=traf6 PE=2 SV=1 - [H9TL00_CAPHI]	0	21.85	1	2	2	2	9.09048e+07	270	30.9257	6.59521
A0A097C2Z0	60S acidic ribosomal protein P0 OS=Capra hircus OX=9925 GN=RPLP0 PE=2 SV=1 - [A0A097C2Z0_CAPHI]	0	3.14	1	1	1	1	134176480	318	34.3208	5.97314
I0CCB7	TLR4 (Fragment) OS=Capra hircus OX=9925 GN=TLR4 PE=2 SV=1 - [I0CCB7_CAPHI]	0	24.26	4	1	1	1	618986	136	15.429	6.16357
G1DFW3	CXXC-type zinc finger protein 1 OS=Capra hircus OX=9925 GN=CXXC1 PE=2 SV=1 - [G1DFW3_CAPHI]	0	4.26	1	1	1	1		658	75.474	8.19189
G1DG51	Inorganic pyrophosphatase OS=Capra hircus OX=9925 GN=PPA1 PE=2 SV=1 - [G1DG51_CAPHI]	0	15.22	1	1	1	1		289	32.8412	5.47803
G1DFW0	Immediate early response 3-interacting protein 1 OS=Capra hircus OX=9925 GN=IER3IP1 PE=2 SV=1 - [G1DFW0_CAPHI]	0	9.76	1	1	1	1	1.32012e+07	82	8.97498	8.98291
A0A089FX78	Taste receptor type 2 (Fragment) OS=Capra hircus OX=9925 GN=T2R12 PE=3 SV=1 - [A0A089FX78_CAPHI]	0	14.74	1	1	1	1	5.59615e+06	285	32.7598	9.64209
G1DFR9	Tripartite motif-containing 38 OS=Capra hircus OX=9925 GN=TRIM38 PE=2 SV=1 - [G1DFR9_CAPHI]	0	7.83	1	1	1	1	133919595	460	52.9742	5.99854
G1DFY3	Phosphorylase kinase subunit gamma-2 OS=Capra hircus OX=9925 GN=PHKG2 PE=2 SV=1 - [G1DFY3_CAPHI]	0	13.89	2	1	1	1	7.06051e+06	216	24.6694	5.12256
G1DFX4	Amiloride-sensitive sodium channel subunit beta OS=Capra hircus OX=9925 GN=SCNN1B PE=2 SV=1 - [G1DFX4_CAPHI]	0	1.72	1	1	1	1		641	71.8666	6.56592
Q7YS50	GDF11 (Fragment) OS=Capra hircus OX=9925 PE=3 SV=1 - [Q7YS50_CAPHI]	0	10.74	1	1	1	1	11487556	121	14.0187	8.38232
A0A0A0Q2U8	Toll like receptor 5 OS=Capra hircus OX=9925 GN=TLR 5 PE=3 SV=1 - [A0A0A0Q2U8_CAPHI]	0	4.59	1	1	1	5	1.90513e+06	871	99.2111	7.26904
Q2PS09	Growth differentiation factor 9B (Fragment) OS=Capra hircus OX=9925 PE=3 SV=1 - [Q2PS09_CAPHI]	0	22.53	13	1	1	1		182	20.9457	9.39307
G1DFX5	Solute carrier family 5 member 11 OS=Capra hircus OX=9925 GN=SLC5A11 PE=2 SV=1 - [G1DFX5_CAPHI]	0	6.38	1	1	1	1	9025874	674	73.8738	7.75244
G1DG05	Caspase-7 OS=Capra hircus OX=9925 GN=CASP7 PE=2 SV=1 - [G1DG05_CAPHI]	0	13.91	1	1	1	1	3.44508e+06	302	33.9377	6.84424
A0A023NDD4	NADH-ubiquinone oxidoreductase chain 1 (Fragment) OS=Capra hircus OX=9925 GN=ND1 PE=3 SV=1 - [A0A023NDD4_CAPHI]	0	39.39	23	1	1	1	2.0541e+06	99	11.7312	8.83643
A0A0A0Q2U9	Toll like receptor 10 OS=Capra hircus OX=9925 GN=TLR 10 PE=3 SV=1 - [A0A0A0Q2U9_CAPHI]	0	5.3	1	1	1	1	5.96072e+06	812	93.8299	6.56592
E1CET8	Vomeronasal type-1 receptor (Fragment) OS=Capra hircus OX=9925 GN=goatv1r7 PE=3 SV=1 - [E1CET8_CAPHI]	0	5.96	2	1	1	3	1.96401e+07	302	33.9925	9.46631
C6K2F2	G protein-coupled receptor 43 (Fragment) OS=Capra hircus OX=9925 PE=2 SV=1 - [C6K2F2_CAPHI]	0	17.96	2	1	1	1	6.40418e+06	206	23.6065	10.1548
S6B559	Cytochrome c oxidase subunit 1 (Fragment) OS=Capra hircus OX=9925 GN=CO1 PE=3 SV=1 - [S6B559_CAPHI]	0	9.36	28	1	1	1		406	44.5139	6.75635
Q6UZ42	Interferon-tau 6 OS=Capra hircus OX=9925 PE=2 SV=1 - [Q6UZ42_CAPHI]	0	19.49	1	1	1	2		195	22.3812	5.94775
G1DFR0	Ubiquinol-cytochrome-c reductase complex core protein 2 OS=Capra hircus OX=9925 GN=UQCRC2 PE=2 SV=1 - [G1DFR0_CAPHI]	0	8.61	1	1	1	1		453	48.0247	7.62061
G1DGG5	Uncharacterized protein OS=Capra hircus OX=9925 PE=2 SV=1 - [G1DGG5_CAPHI]	0	3.77	1	1	1	1		530	58.614	8.11865
D3K2V5	Follicle-stimulating hormone beta OS=Capra hircus OX=9925 PE=2 SV=1 - [D3K2V5_CAPHI]	0	23.26	1	1	1	1	2.29985e+06	129	14.6617	6.45557
G9LQW0	Transforming growth factor beta OS=Capra hircus OX=9925 GN=TGF beta PE=2 SV=1 - [G9LQW0_CAPHI]	0	2.31	1	1	1	1	2.09272e+07	390	44.3898	8.6167
E1CET7	Vomeronasal type-1 receptor (Fragment) OS=Capra hircus OX=9925 GN=goatv1r5 PE=3 SV=1 - [E1CET7_CAPHI]	0	14.05	1	1	1	2		299	33.2759	9.11475
G1DFQ1	Platelet-activating factor receptor OS=Capra hircus OX=9925 GN=PTAFR PE=2 SV=1 - [G1DFQ1_CAPHI]	0	11.7	2	1	1	1	2.04113e+06	342	39.5738	8.99756
G1DFX3	Methyltransferase-like protein 9 OS=Capra hircus OX=9925 GN=METTL9 PE=2 SV=1 - [G1DFX3_CAPHI]	0	11.99	1	1	1	1	1.4871e+06	317	36.5358	8.29443
A0A1S6YFF5	NADH-ubiquinone oxidoreductase chain 1 (Fragment) OS=Capra hircus OX=9925 GN=ND1 PE=3 SV=1 - [A0A1S6YFF5_CAPHI]	0	12.54	1	1	1	1		311	34.9434	8.08936
P0DN39	Apolipoprotein E OS=Ovis aries musimon OX=9938 GN=APOE PE=3 SV=1 - [APOE_OVIMU]	94.6671	25	2	6	6	22	6.03418e+08	316	36.1767	5.68115
P12725	Alpha-1-antiproteinase OS=Ovis aries OX=9940 PE=1 SV=1 - [A1AT_SHEEP]	49.6313	13.7	1	5	5	20	2.22753e+08	416	45.9557	6.26514
O18830	Growth/differentiation factor 8 OS=Ovis aries OX=9940 GN=MSTN PE=2 SV=1 - [GDF8_SHEEP]	49.5647	27.73	1	5	5	13	3.14209e+08	375	42.7998	7.29834
P54230	Cathelicidin-1 OS=Ovis aries OX=9940 GN=CATHL1A PE=2 SV=1 - [CTHL1_SHEEP]	44.7804	45.16	2	4	4	12	2.80779e+09	155	17.637	7.59131
P79362	Cathelicidin-2 OS=Ovis aries OX=9940 GN=CATHL2 PE=2 SV=1 - [CTHL2_SHEEP]	33.2635	14.2	1	2	2	13	2.50633e+09	176	19.8294	9.46631
P32262	Antithrombin-III OS=Ovis aries OX=9940 GN=SERPINC1 PE=2 SV=1 - [ANT3_SHEEP]	18.1159	10.75	1	3	3	5	1.54161e+07	465	52.4658	6.85889
O46390	Biglycan OS=Ovis aries OX=9940 GN=BGN PE=2 SV=1 - [PGS1_SHEEP]	13.6074	10.3	1	2	2	3	1.39073e+07	369	41.4966	7.26904
A2SW69	Annexin A2 OS=Ovis aries OX=9940 GN=ANXA2 PE=1 SV=1 - [ANXA2_SHEEP]	12.4724	16.52	1	4	4	4	2.89784e+07	339	38.5878	7.31299
P50415	Cathelicidin-3 OS=Ovis aries OX=9940 GN=CATHL3 PE=1 SV=1 - [CTHL3_SHEEP]	9.93155	12.11	1	2	2	4	548477820	190	21.8157	10.8872
P29361	14-3-3 protein zeta/delta OS=Ovis aries OX=9940 GN=YWHAZ PE=1 SV=1 - [1433Z_SHEEP]	9.91363	20.82	1	3	3	3	2.5429e+06	245	27.8388	4.84326
Q9MZA9	Vimentin (Fragment) OS=Ovis aries OX=9940 GN=VIM PE=2 SV=3 - [VIME_SHEEP]	9.80869	12.34	1	1	1	4	1.19632e+07	154	17.1608	9.92041
P29701	Alpha-2-HS-glycoprotein OS=Ovis aries OX=9940 GN=AHSG PE=1 SV=1 - [FETUA_SHEEP]	8.37259	6.04	1	2	2	3	9.56616e+07	364	38.6554	5.37646
Q95JH0	1-acyl-sn-glycerol-3-phosphate acyltransferase alpha OS=Ovis aries OX=9940 GN=AGPAT1 PE=2 SV=1 - [PLCA_SHEEP]	8.03429	14.63	1	2	2	2	5.44797e+06	287	31.9649	9.36377
P68251	14-3-3 protein beta/alpha (Fragments) OS=Ovis aries OX=9940 GN=YWHAB PE=1 SV=2 - [1433B_SHEEP]	7.8669	9.84	1	1	1	2	2.06867e+07	193	22.0398	5.03369
Q6YNX6	Calmodulin OS=Ovis aries OX=9940 GN=CALM2 PE=2 SV=3 - [CALM_SHEEP]	5.38568	11.41	1	1	1	1	2.30999e+07	149	16.8268	4.22119
O77727	Keratin, type I cytoskeletal 15 OS=Ovis aries OX=9940 GN=KRT15 PE=2 SV=1 - [K1C15_SHEEP]	5.32646	4.64	1	2	2	2	3.15381e+07	453	48.7401	4.79248
P80190	Lysozyme C, kidney isozyme OS=Ovis aries OX=9940 PE=1 SV=1 - [LYSCK_SHEEP]	4.70676	13.08	1	1	1	1	3.92006e+06	130	14.6019	7.89893
Q6XUZ5	Isocitrate dehydrogenase [NADP] cytoplasmic OS=Ovis aries OX=9940 GN=IDH1 PE=2 SV=1 - [IDHC_SHEEP]	4.51373	3.86	1	1	1	1	2.51118e+07	414	46.7534	6.80029
P0CG55	Polyubiquitin-B OS=Ovis aries OX=9940 GN=UBB PE=2 SV=1 - [UBB_SHEEP]	4.18746	20.98	2	1	1	1	247689865	305	34.3054	7.47412
Q28553	C-X-C chemokine receptor type 4 (Fragment) OS=Ovis aries OX=9940 GN=CXCR4 PE=2 SV=1 - [CXCR4_SHEEP]	4.17027	15.63	1	1	2	5	1.42209e+07	192	22.1636	6.17627
Q6TMG6	Chitinase-3-like protein 1 OS=Ovis aries OX=9940 GN=CHI3L1 PE=1 SV=1 - [CH3L1_SHEEP]	4.05575	9.14	1	2	2	2	2.84422e+08	361	40.5375	8.45557
Q5MIB5	Glycogen phosphorylase, liver form OS=Ovis aries OX=9940 GN=PYGL PE=2 SV=3 - [PYGL_SHEEP]	4.02521	4.11	1	3	3	3	2.20998e+07	851	97.4061	6.78564
P83205	Cathepsin B OS=Ovis aries OX=9940 GN=CTSB PE=1 SV=2 - [CATB_SHEEP]	3.76635	4.78	1	1	1	1	1.4475e+07	335	36.7012	6.12549
P02083	Hemoglobin fetal subunit beta OS=Ovis aries OX=9940 PE=1 SV=1 - [HBBF_SHEEP]	3.26184	8.97	1	1	1	1	85327153	145	15.9214	7.12256
Q10994	Cystatin-B OS=Ovis aries OX=9940 GN=CSTB PE=1 SV=1 - [CYTB_SHEEP]	3.15188	21.43	1	1	1	1	8.90231e+06	98	11.1426	6.78564
Q6ECI6	Integrin beta-2 OS=Ovis aries OX=9940 GN=ITGB2 PE=2 SV=1 - [ITB2_SHEEP]	3.07812	4.03	1	2	2	2	1.61659e+07	770	84.3108	6.50732
Q29524	Lipoprotein lipase OS=Ovis aries OX=9940 GN=LPL PE=2 SV=1 - [LIPL_SHEEP]	2.73784	2.09	1	1	1	1	1.44511e+07	478	53.5541	8.66064
P54231	Transcription factor SOX-2 OS=Ovis aries OX=9940 GN=SOX2 PE=3 SV=1 - [SOX2_SHEEP]	2.68219	5	1	1	1	1	3.97182e+06	320	34.4585	9.74463
Q9BGM5	Keratin, type I cytoskeletal 25 OS=Ovis aries OX=9940 GN=KRT25 PE=2 SV=1 - [K1C25_SHEEP]	2.35957	2	1	1	1	1	1.49835e+07	450	49.2825	5.10986
P20757	Angiotensinogen OS=Ovis aries OX=9940 GN=AGT PE=1 SV=2 - [ANGT_SHEEP]	2.19047	2.94	1	1	1	1	45362409	476	51.2719	7.03467
P47843	Solute carrier family 2, facilitated glucose transporter member 3 OS=Ovis aries OX=9940 GN=SLC2A3 PE=2 SV=1 - [GTR3_SHEEP]	2.06059	2.23	1	1	1	1	1.85326e+06	494	54.1594	5.85889
P03305	Genome polyprotein OS=Foot-and-mouth disease virus (isolate Bovine/Germany/O1Kaufbeuren/1966 serotype O) OX=73482 PE=1 SV=1 - [POLG_FMDVO]	0	0.6	1	1	1	1		2332	258.762	6.72705
O77642	14-3-3 protein sigma OS=Ovis aries OX=9940 GN=SFN PE=2 SV=1 - [1433S_SHEEP]	0	3.63	1	1	1	1		248	27.8317	4.71631
P52210	Fructose-bisphosphate aldolase B OS=Ovis aries OX=9940 GN=ALDOB PE=2 SV=2 - [ALDOB_SHEEP]	0	4.67	1	1	1	1		364	39.6062	8.36768
Q09YI3	Ankyrin repeat, SAM and basic leucine zipper domain-containing protein 1 OS=Ovis aries OX=9940 GN=ASZ1 PE=3 SV=1 - [ASZ1_SHEEP]	0	3.16	1	1	1	1	1.61683e+08	475	53.0867	6.0874
Q95203	Carbonic anhydrase-related protein 11 OS=Ovis aries OX=9940 GN=CA11 PE=2 SV=2 - [CAH11_SHEEP]	0	3.35	1	1	1	1	4.23639e+07	328	36.1768	9.48096
O62848	Antigen-presenting glycoprotein CD1d OS=Ovis aries OX=9940 GN=CD1D PE=2 SV=1 - [CD1D_SHEEP]	0	8.66	1	1	1	1	1.78697e+07	335	38.4444	6.53662
P56591	Cytochrome P450 1A1 OS=Ovis aries OX=9940 GN=CYP1A1 PE=2 SV=1 - [CP1A1_SHEEP]	0	2.7	1	1	1	1		519	59.1916	7.32764
C8BKD0	Flap endonuclease 1 OS=Ovis aries OX=9940 GN=FEN1 PE=2 SV=1 - [FEN1_SHEEP]	0	6.84	1	1	1	1		380	42.6492	8.63135
P36925	Interleukin-8 OS=Ovis aries OX=9940 GN=CXCL8 PE=3 SV=1 - [IL8_SHEEP]	0	11.88	1	1	1	1	2.88328e+06	101	11.285	8.60205
Q5I2P5	Interferon-induced GTP-binding protein Mx2 OS=Ovis aries OX=9940 GN=MX2 PE=2 SV=1 - [MX2_SHEEP]	0	1.4	1	1	1	1		714	81.6294	6.99072
C8BKC7	Myeloid differentiation primary response protein MyD88 OS=Ovis aries OX=9940 GN=MYD88 PE=2 SV=2 - [MYD88_SHEEP]	0	3.38	1	1	1	1		296	33.7572	6.15088
B3SV56	Nuclear receptor subfamily 1 group D member 1 OS=Ovis aries OX=9940 GN=NR1D1 PE=2 SV=1 - [NR1D1_SHEEP]	0	2.77	1	1	1	1	1.89614e+07	614	66.8258	8.41162
Q95229	Platelet-derived growth factor subunit B OS=Ovis aries OX=9940 GN=PDGFB PE=2 SV=1 - [PDGFB_SHEEP]	0	4.15	1	1	1	1	1.6573e+06	241	27.3142	9.37842
P53791	Sodium/glucose cotransporter 1 OS=Ovis aries OX=9940 GN=SLC5A1 PE=2 SV=1 - [SC5A1_SHEEP]	0	5.27	1	1	1	1		664	73.1299	7.44482
Q6QD73	Target of rapamycin complex 2 subunit MAPKAP1 OS=Ovis aries OX=9940 GN=MAPKAP1 PE=1 SV=1 - [SIN1_SHEEP]	0	4.6	1	1	1	1	3.49395e+06	522	59.1381	7.91357
P42231	Signal transducer and activator of transcription 5A OS=Ovis aries OX=9940 GN=STAT5A PE=1 SV=2 - [STA5A_SHEEP]	0	3.15	1	1	1	1		794	90.8605	6.82959
P61268	Syntaxin-1B OS=Ovis aries OX=9940 GN=STX1B PE=2 SV=1 - [STX1B_SHEEP]	0	8.33	1	1	1	1		288	33.2538	5.37646
Q28570	Thyroid hormone receptor alpha OS=Ovis aries OX=9940 GN=THRA PE=2 SV=1 - [THA_SHEEP]	0	4.15	1	1	1	1		410	46.7714	7.63525
P22793	Trichohyalin OS=Ovis aries OX=9940 GN=TCHH PE=2 SV=2 - [TRHY_SHEEP]	0	0.65	1	1	1	1	2.06172e+07	1549	201.055	5.74463
O62816	Amiloride-sensitive sodium channel subunit beta OS=Ovis aries OX=9940 GN=SCNN1B PE=2 SV=2 - [SCNNB_SHEEP]	0	1.74	1	1	1	2	1.11733e+08	632	71.0654	6.90283
P16900	Gag polyprotein OS=Ovine maedi visna related virus (strain South Africa) OX=11664 GN=gag PE=3 SV=1 - [GAG_OMVVS]	0	2.69	1	1	1	1	1.22343e+07	446	50.5176	9.05615
Q8JSZ3	Envelopment polyprotein OS=Crimean-Congo hemorrhagic fever virus (strain Nigeria/IbAr10200/1970) OX=652961 GN=GP PE=1 SV=1 - [GP_CCHFI]	0	1.31	1	1	1	1	1.65613e+08	1684	186.468	7.41553
Q08823	Nucleoprotein OS=Peste-des-petits-ruminants virus OX=31604 GN=N PE=1 SV=1 - [NCAP_PPRV]	0	6.48	3	2	2	3	2.41161e+07	525	57.9959	5.19873
Q65707	Non-structural protein 2 OS=Ovine respiratory syncytial virus (strain WSU 83-1578) OX=79699 GN=1B PE=3 SV=1 - [NS2_ORSVW]	0	16.94	1	1	1	1	1000002919	124	14.4865	8.82178
P33423	Protein VP6-B OS=Bluetongue virus 10 (isolate USA) OX=10900 GN=Segment-9 PE=3 SV=1 - [VP6B_BTV10]	0	12.62	6	1	2	2	1.92303e+06	325	35.1422	8.1626
P32933	Protein VP6 OS=Bluetongue virus 11 (isolate USA) OX=33716 GN=Segment-9 PE=3 SV=1 - [VP6_BTV11]	0	8	7	1	2	2	8.81608e+06	325	35.35	6.25244
Q04686	Non-structural protein P8 OS=Bluetongue virus 17 (isolate USA) OX=33718 GN=Segment-10 PE=3 SV=1 - [VP8_BTV17]	0	4.37	1	1	1	1		229	25.4832	8.92432
E5FYH0	Protein TOPAZ1 OS=Ovis aries OX=9940 GN=TOPAZ1 PE=1 SV=2 - [TOPZ1_SHEEP]	0	2.31	1	2	2	2		1599	179.911	7.81104
P31623	Gag-Pro-Pol polyprotein OS=Sheep pulmonary adenomatosis virus OX=11746 GN=pol PE=3 SV=2 - [POL_JSRV]	0	2.43	3	3	3	4	4.75739e+07	1726	193.299	8.14795
P18626	Alpha-S1-casein OS=Capra hircus OX=9925 GN=CSN1S1 PE=1 SV=2 - [CASA1_CAPHI]	141.437	42.99	1	1	6	59	3.01023e+09	214	24.2743	5.42725
P17697	Clusterin OS=Bos taurus OX=9913 GN=CLU PE=1 SV=1 - [CLUS_BOVIN]	125.848	21.87	1	8	8	36	8.35225e+08	439	51.0811	6.03662
P60712	Actin, cytoplasmic 1 OS=Bos taurus OX=9913 GN=ACTB PE=1 SV=1 - [ACTB_BOVIN]	108.966	25.07	3	5	8	35	1.60918e+09	375	41.7097	5.47803
P0DN38	Apolipoprotein E OS=Capra hircus aegagrus OX=9923 GN=APOE PE=3 SV=1 - [APOE_CAPHE]	107.157	37.03	5	9	9	29	6.03418e+08	316	36.0607	5.8335
Q3SX14	Gelsolin OS=Bos taurus OX=9913 GN=GSN PE=2 SV=1 - [GELS_BOVIN]	75.8135	27.09	1	9	9	27	1.69683e+08	731	80.6806	5.78271
P68138	Actin, alpha skeletal muscle OS=Bos taurus OX=9913 GN=ACTA1 PE=1 SV=1 - [ACTS_BOVIN]	65.5119	29.97	4	5	8	24	1.55165e+08	377	42.0239	5.38916
P15497	Apolipoprotein A-I OS=Bos taurus OX=9913 GN=APOA1 PE=1 SV=3 - [APOA1_BOVIN]	59.6128	24.53	1	1	5	18	2.65223e+08	265	30.2579	5.97314
P0DMA8	Apolipoprotein A-I OS=Pantholops hodgsonii OX=59538 GN=APOA1 PE=2 SV=1 - [APOA1_PANHO]	58.3757	25.19	1	1	5	17	1.06774e+08	262	29.9227	5.80811
P07589	Fibronectin OS=Bos taurus OX=9913 GN=FN1 PE=1 SV=4 - [FINC_BOVIN]	54.5753	7.67	1	11	11	15	1.17299e+08	2478	271.983	5.50342
P19120	Heat shock cognate 71 kDa protein OS=Bos taurus OX=9913 GN=HSPA8 PE=1 SV=2 - [HSP7C_BOVIN]	48.0029	18.62	2	3	8	23	7.29956e+07	650	71.1964	5.51611
Q76LV1	Heat shock protein HSP 90-beta OS=Bos taurus OX=9913 GN=HSP90AB1 PE=2 SV=3 - [HS90B_BOVIN]	46.619	11.19	2	3	5	16	1.70254e+07	724	83.2011	5.03369
P22226	Cathelicidin-1 OS=Bos taurus OX=9913 GN=CATHL1 PE=1 SV=2 - [CTHL1_BOVIN]	44.7804	22.58	2	3	3	11	2.80779e+09	155	17.589	7.6499
P46193	Annexin A1 OS=Bos taurus OX=9913 GN=ANXA1 PE=1 SV=2 - [ANXA1_BOVIN]	41.9839	25.14	2	7	7	12	5.71898e+08	346	38.9273	6.81494
A2I7N1	Serpin A3-5 OS=Bos taurus OX=9913 GN=SERPINA3-5 PE=3 SV=1 - [SPA35_BOVIN]	39.1984	5.11	6	1	2	19	2.58405e+07	411	46.3683	6.96143
P34933	Heat shock-related 70 kDa protein 2 OS=Bos taurus OX=9913 GN=HSPA2 PE=2 SV=2 - [HSP72_BOVIN]	37.1579	14.94	3	1	6	21	5.18805e+07	636	69.6967	5.59229
A5D7D1	Alpha-actinin-4 OS=Bos taurus OX=9913 GN=ACTN4 PE=2 SV=1 - [ACTN4_BOVIN]	30.7965	14.38	1	8	9	9	4.00884e+07	911	104.862	5.43994
P48616	Vimentin OS=Bos taurus OX=9913 GN=VIM PE=1 SV=3 - [VIME_BOVIN]	26.0933	18.45	7	7	7	10	4.87899e+07	466	53.6951	5.12256
Q0VCX2	Endoplasmic reticulum chaperone BiP OS=Bos taurus OX=9913 GN=HSPA5 PE=2 SV=1 - [BIP_BOVIN]	24.0659	17.86	1	6	8	14	5.15447e+07	655	72.3555	5.16064
Q28178	Thrombospondin-1 OS=Bos taurus OX=9913 GN=THBS1 PE=2 SV=2 - [TSP1_BOVIN]	23.7851	6.07	1	6	6	8	2.75713e+08	1170	129.451	4.97021
Q32PJ2	Apolipoprotein A-IV OS=Bos taurus OX=9913 GN=APOA4 PE=2 SV=1 - [APOA4_BOVIN]	23.0102	13.42	1	3	3	5	1.38433e+08	380	42.9914	5.40186
Q1JPB0	Leukocyte elastase inhibitor OS=Bos taurus OX=9913 GN=SERPINB1 PE=2 SV=2 - [ILEU_BOVIN]	21.4047	6.63	1	3	3	8	1.05531e+07	377	42.2089	5.96045
Q3MHN5	Vitamin D-binding protein OS=Bos taurus OX=9913 GN=GC PE=2 SV=1 - [VTDB_BOVIN]	20.614	8.23	1	3	3	6	3.17314e+07	474	53.3071	5.51611
Q7SIH1	Alpha-2-macroglobulin OS=Bos taurus OX=9913 GN=A2M PE=1 SV=2 - [A2MG_BOVIN]	20.4963	6.89	1	8	8	8	1.03446e+08	1510	167.47	6.02393
P02584	Profilin-1 OS=Bos taurus OX=9913 GN=PFN1 PE=1 SV=2 - [PROF1_BOVIN]	20.1256	40	1	4	4	9	1.35314e+08	140	15.0475	8.27979
Q0P569	Nucleobindin-1 OS=Bos taurus OX=9913 GN=NUCB1 PE=1 SV=1 - [NUCB1_BOVIN]	19.8088	10.34	1	4	4	6	2.05833e+07	474	54.9488	5.21143
P52193	Calreticulin OS=Bos taurus OX=9913 GN=CALR PE=1 SV=2 - [CALR_BOVIN]	19.007	8.63	1	2	2	5	6.61103e+07	417	48.0088	4.4624
Q29443	Serotransferrin OS=Bos taurus OX=9913 GN=TF PE=2 SV=1 - [TRFE_BOVIN]	15.2487	4.4	1	3	3	5	1.45781e+08	704	77.7027	7.07861
P31081	60 kDa heat shock protein, mitochondrial OS=Bos taurus OX=9913 GN=HSPD1 PE=1 SV=2 - [CH60_BOVIN]	14.213	10.12	1	3	3	6	3.26604e+06	573	61.0694	5.74463
A2I7N2	Serpin A3-6 OS=Bos taurus OX=9913 GN=SERPINA3-6 PE=3 SV=1 - [SPA36_BOVIN]	14.1794	7.73	6	1	2	4	3.23411e+07	414	46.3611	5.51611
Q3SYV4	Adenylyl cyclase-associated protein 1 OS=Bos taurus OX=9913 GN=CAP1 PE=2 SV=3 - [CAP1_BOVIN]	13.9672	15.68	1	4	4	4	1.19836e+07	472	51.2404	7.51807
P19803	Rho GDP-dissociation inhibitor 1 OS=Bos taurus OX=9913 GN=ARHGDIA PE=1 SV=3 - [GDIR1_BOVIN]	13.3817	15.69	1	2	2	3	6.76334e+07	204	23.4068	5.19873
B6E141	Haptoglobin OS=Capra ibex OX=72542 GN=HP PE=2 SV=1 - [HPT_CAPIB]	13.3682	5.74	1	2	2	4	3.62866e+07	401	44.6125	7.98682
P10790	Fatty acid-binding protein, heart OS=Bos taurus OX=9913 GN=FABP3 PE=1 SV=2 - [FABPH_BOVIN]	12.8175	10.53	1	2	2	3	6.85587e+07	133	14.7696	7.34229
Q27965	Heat shock 70 kDa protein 1B OS=Bos taurus OX=9913 GN=HSPA1B PE=2 SV=1 - [HS71B_BOVIN]	12.7023	7.96	3	1	3	4	1.75166e+07	641	70.1852	5.92236
P04272	Annexin A2 OS=Bos taurus OX=9913 GN=ANXA2 PE=1 SV=2 - [ANXA2_BOVIN]	12.4724	16.52	2	4	4	4	2.89784e+07	339	38.5878	7.31299
P00829	ATP synthase subunit beta, mitochondrial OS=Bos taurus OX=9913 GN=ATP5F1B PE=1 SV=2 - [ATPB_BOVIN]	12.3022	16.1	1	4	4	5	5.24786e+06	528	56.2486	5.2749
Q9TUM6	Perilipin-2 OS=Bos taurus OX=9913 GN=PLIN2 PE=2 SV=1 - [PLIN2_BOVIN]	12.2382	12.44	1	4	4	4	3.23741e+07	450	49.3373	8.55811
Q3SZR3	Alpha-1-acid glycoprotein OS=Bos taurus OX=9913 GN=ORM1 PE=2 SV=1 - [A1AG_BOVIN]	11.8178	12.38	1	2	2	3	5.05452e+08	202	23.1676	5.87158
Q76LV2	Heat shock protein HSP 90-alpha OS=Bos taurus OX=9913 GN=HSP90AA1 PE=1 SV=3 - [HS90A_BOVIN]	11.0378	7.37	2	2	4	4	40685315	733	84.6777	5.0083
Q2KIS7	Tetranectin OS=Bos taurus OX=9913 GN=CLEC3B PE=2 SV=1 - [TETN_BOVIN]	10.9772	24.26	1	3	3	4	5.14932e+07	202	22.13	5.64307
Q29437	Primary amine oxidase, liver isozyme OS=Bos taurus OX=9913 PE=1 SV=1 - [AOCX_BOVIN]	10.6765	4.99	1	3	3	4	6.34862e+07	762	84.7028	5.93506
A4FUA8	F-actin-capping protein subunit alpha-1 OS=Bos taurus OX=9913 GN=CAPZA1 PE=2 SV=1 - [CAZA1_BOVIN]	10.6163	5.59	1	1	1	3	2.79679e+07	286	32.9113	5.8208
Q95121	Pigment epithelium-derived factor OS=Bos taurus OX=9913 GN=SERPINF1 PE=1 SV=1 - [PEDF_BOVIN]	10.3681	12.74	1	3	3	3	2.975e+07	416	46.2003	7.04932
P01030	Complement C4 (Fragment) OS=Bos taurus OX=9913 GN=C4 PE=1 SV=2 - [CO4_BOVIN]	10.3343	8.48	1	4	4	4	8.04708e+06	920	101.817	6.58057
Q3B7N2	Alpha-actinin-1 OS=Bos taurus OX=9913 GN=ACTN1 PE=2 SV=1 - [ACTN1_BOVIN]	10.3161	5.04	1	2	3	3	3.05966e+07	892	102.916	5.41455
Q2KJF1	Alpha-1B-glycoprotein OS=Bos taurus OX=9913 GN=A1BG PE=1 SV=1 - [A1BG_BOVIN]	10.2492	12.33	1	3	3	5	2.09335e+08	503	53.5203	5.42725
O77588	Procollagen-lysine,2-oxoglutarate 5-dioxygenase 1 OS=Bos taurus OX=9913 GN=PLOD1 PE=2 SV=2 - [PLOD1_BOVIN]	10.2292	3.99	1	2	2	3	3.50834e+07	726	83.4344	6.62451
P80724	Brain acid soluble protein 1 OS=Bos taurus OX=9913 GN=BASP1 PE=1 SV=3 - [BASP1_BOVIN]	9.87285	12.78	1	2	2	2	4.08247e+07	227	22.997	4.60205
O46406	Primary amine oxidase, lung isozyme OS=Bos taurus OX=9913 PE=2 SV=1 - [AOCY_BOVIN]	9.52951	3.94	1	3	3	3	7.08882e+07	762	84.8292	6.20166
Q0VCM5	Inter-alpha-trypsin inhibitor heavy chain H1 OS=Bos taurus OX=9913 GN=ITIH1 PE=1 SV=1 - [ITIH1_BOVIN]	9.27724	3.97	1	3	3	3	1.98376e+07	906	101.173	7.40088
P0C0S9	Histone H2A type 1 OS=Bos taurus OX=9913 PE=1 SV=2 - [H2A1_BOVIN]	9.15508	20	3	2	2	5	1.29394e+07	130	14.0829	10.9019
Q3ZCD0	CD81 antigen OS=Bos taurus OX=9913 GN=CD81 PE=2 SV=1 - [CD81_BOVIN]	9.0781	8.47	1	1	1	2	2.26295e+07	236	25.8361	5.51611
P19035	Apolipoprotein C-III OS=Bos taurus OX=9913 GN=APOC3 PE=1 SV=2 - [APOC3_BOVIN]	8.57483	16.67	1	1	1	2	2.73155e+07	96	10.6854	5.10986
P06394	Keratin, type I cytoskeletal 10 OS=Bos taurus OX=9913 GN=KRT10 PE=3 SV=1 - [K1C10_BOVIN]	8.24859	5.89	7	2	3	3	4.88563e+07	526	54.8152	5.10986
B5T255	Peptidoglycan recognition protein 1 OS=Bos indicus OX=9915 GN=PGLYRP1 PE=3 SV=1 - [PGRP1_BOSIN]	8.16249	5.79	1	1	1	4	1.94946e+07	190	21.0236	9.5249
Q71SP7	Fatty acid synthase OS=Bos taurus OX=9913 GN=FASN PE=1 SV=1 - [FAS_BOVIN]	7.91766	1.59	1	3	3	3	2.7333e+07	2513	274.38	6.69775
Q3T0D0	Heterogeneous nuclear ribonucleoprotein K OS=Bos taurus OX=9913 GN=HNRNPK PE=2 SV=1 - [HNRPK_BOVIN]	7.85997	7.33	1	2	2	2	2.63798e+07	464	50.9874	5.26221
P80311	Peptidyl-prolyl cis-trans isomerase B OS=Bos taurus OX=9913 GN=PPIB PE=1 SV=4 - [PPIB_BOVIN]	7.80094	17.13	2	3	3	3	1.9976e+07	216	23.7285	9.31982
Q9TU03	Rho GDP-dissociation inhibitor 2 OS=Bos taurus OX=9913 GN=ARHGDIB PE=2 SV=3 - [GDIR2_BOVIN]	7.63334	23	1	2	2	2	2.57466e+07	200	22.7795	5.19873
Q5E9A3	Poly(rC)-binding protein 1 OS=Bos taurus OX=9913 GN=PCBP1 PE=2 SV=1 - [PCBP1_BOVIN]	7.45075	5.62	1	1	1	2	1.67274e+07	356	37.4739	7.09326
Q3SWX7	Annexin A3 OS=Bos taurus OX=9913 GN=ANXA3 PE=2 SV=3 - [ANXA3_BOVIN]	7.3977	8.05	1	2	2	2	4.82326e+07	323	36.1177	6.93213
Q3ZCH5	Zinc-alpha-2-glycoprotein OS=Bos taurus OX=9913 GN=AZGP1 PE=2 SV=1 - [ZA2G_BOVIN]	7.37961	11.37	1	2	2	2	3.70856e+07	299	33.8305	5.23682
Q08DP0	Phosphoglucomutase-1 OS=Bos taurus OX=9913 GN=PGM1 PE=2 SV=1 - [PGM1_BOVIN]	7.26188	2.14	1	1	1	4	2.46978e+06	562	61.5508	6.81494
O18738	Dystroglycan 1 OS=Bos taurus OX=9913 GN=DAG1 PE=1 SV=1 - [DAG1_BOVIN]	7.1733	3.02	1	2	2	2	2.55726e+07	895	97.2603	8.39697
P05307	Protein disulfide-isomerase OS=Bos taurus OX=9913 GN=P4HB PE=1 SV=1 - [PDIA1_BOVIN]	7.0585	5.1	1	2	2	2	3.40004e+07	510	57.2298	4.90674
A5D7A0	EF-hand domain-containing protein D2 OS=Bos taurus OX=9913 GN=EFHD2 PE=2 SV=1 - [EFHD2_BOVIN]	7.03615	9.92	1	2	2	6	1.17785e+07	242	26.9016	5.14795
P55906	Transforming growth factor-beta-induced protein ig-h3 OS=Bos taurus OX=9913 GN=TGFBI PE=1 SV=2 - [BGH3_BOVIN]	6.9707	7.17	1	2	2	2	6.33516e+06	683	74.3606	7.25439
P38657	Protein disulfide-isomerase A3 OS=Bos taurus OX=9913 GN=PDIA3 PE=2 SV=1 - [PDIA3_BOVIN]	6.92749	2.97	1	1	1	2	3.92019e+07	505	56.8939	6.65381
Q3ZBV8	Threonine--tRNA ligase 1, cytoplasmic OS=Bos taurus OX=9913 GN=TARS1 PE=2 SV=1 - [SYTC_BOVIN]	6.80422	5.39	1	3	3	3	1.29221e+07	723	83.4389	6.771
Q9BE40	Myosin-1 OS=Bos taurus OX=9913 GN=MYH1 PE=2 SV=2 - [MYH1_BOVIN]	6.78656	1.29	2	1	1	1	19853382	1938	222.851	5.71924
Q2HJF7	Calcium/calmodulin-dependent protein kinase type II subunit delta OS=Bos taurus OX=9913 GN=CAMK2D PE=2 SV=1 - [KCC2D_BOVIN]	6.73057	6.15	2	1	1	2	2.15822e+06	488	55.258	7.56201
Q5E947	Peroxiredoxin-1 OS=Bos taurus OX=9913 GN=PRDX1 PE=2 SV=1 - [PRDX1_BOVIN]	6.70973	5.53	2	1	1	2	4.2664e+07	199	22.1954	8.39697
P07507	Matrix Gla protein OS=Bos taurus OX=9913 GN=MGP PE=1 SV=1 - [MGP_BOVIN]	6.68714	12.62	1	1	1	2	2.20469e+07	103	12.2092	9.14404
P00442	Superoxide dismutase [Cu-Zn] OS=Bos taurus OX=9913 GN=SOD1 PE=1 SV=2 - [SODC_BOVIN]	6.51278	9.21	3	1	1	2	2.43645e+07	152	15.6728	6.31592
P40682	V-type proton ATPase subunit S1 OS=Bos taurus OX=9913 GN=ATP6AP1 PE=1 SV=1 - [VAS1_BOVIN]	6.47517	3.63	1	1	1	2	46240573	468	51.7481	5.17334
Q3T0P6	Phosphoglycerate kinase 1 OS=Bos taurus OX=9913 GN=PGK1 PE=2 SV=3 - [PGK1_BOVIN]	6.45154	6.24	1	2	2	2	3.51202e+07	417	44.5091	8.26514
P50448	Factor XIIa inhibitor OS=Bos taurus OX=9913 PE=1 SV=1 - [F12AI_BOVIN]	6.43996	5.56	1	2	2	2	2.56934e+07	468	51.6908	6.66846
Q148J6	Actin-related protein 2/3 complex subunit 4 OS=Bos taurus OX=9913 GN=ARPC4 PE=1 SV=3 - [ARPC4_BOVIN]	6.40556	6.55	1	1	1	2	17154590	168	19.6543	8.42627
O46521	Cytochrome b-245 light chain OS=Bos taurus OX=9913 GN=CYBA PE=2 SV=3 - [CY24A_BOVIN]	6.37514	14.14	1	1	1	2	1.0981e+07	191	20.4828	9.26123
Q0VCX1	Complement C1s subcomponent OS=Bos taurus OX=9913 GN=C1S PE=2 SV=2 - [C1S_BOVIN]	6.2521	3.48	1	2	2	2	2.16754e+07	689	76.5595	5.08447
Q2HJH2	Ras-related protein Rab-1B OS=Bos taurus OX=9913 GN=RAB1B PE=2 SV=1 - [RAB1B_BOVIN]	6.22358	10.95	13	2	2	2	2.77011e+07	201	22.1882	5.73193
P42899	Large ribosomal subunit protein P2 OS=Bos taurus OX=9913 GN=RPLP2 PE=3 SV=1 - [RLA2_BOVIN]	5.93107	28.7	1	1	1	2	6.87818e+06	115	11.6949	4.61475
P31976	Ezrin OS=Bos taurus OX=9913 GN=EZR PE=1 SV=2 - [EZRI_BOVIN]	5.8867	4.3	1	2	2	2	1.54273e+07	581	68.7175	6.41748
A3KMV5	Ubiquitin-like modifier-activating enzyme 1 OS=Bos taurus OX=9913 GN=UBA1 PE=2 SV=1 - [UBA1_BOVIN]	5.82762	1.8	1	1	1	1	7.58284e+06	1058	117.755	5.77002
Q2KJD0	Tubulin beta-5 chain OS=Bos taurus OX=9913 GN=TUBB5 PE=1 SV=1 - [TBB5_BOVIN]	5.79883	5.41	4	2	2	2	2.23638e+07	444	49.639	4.89404
Q8SQ28	Serum amyloid A-3 protein OS=Bos taurus OX=9913 GN=SAA3 PE=1 SV=1 - [SAA3_BOVIN]	5.78029	25.19	2	2	3	3	7.41627e+06	131	14.7143	9.45166
Q3ZCJ7	Tubulin alpha-1C chain OS=Bos taurus OX=9913 GN=TUBA1C PE=1 SV=1 - [TBA1C_BOVIN]	5.71519	4.45	4	1	1	2	12184573	449	49.8254	5.09717
Q58CQ2	Actin-related protein 2/3 complex subunit 1B OS=Bos taurus OX=9913 GN=ARPC1B PE=1 SV=4 - [ARC1B_BOVIN]	5.6539	4.84	1	1	1	2		372	40.9495	8.35303
Q3SZH7	Leukotriene A-4 hydrolase OS=Bos taurus OX=9913 GN=LTA4H PE=2 SV=3 - [LKHA4_BOVIN]	5.54453	3.93	1	2	2	2	2.47397e+07	611	69.2622	6.3667
P62157	Calmodulin OS=Bos taurus OX=9913 GN=CALM PE=1 SV=2 - [CALM_BOVIN]	5.38568	11.41	1	1	1	1	2.30999e+07	149	16.8268	4.22119
Q9TU25	Ras-related C3 botulinum toxin substrate 2 OS=Bos taurus OX=9913 GN=RAC2 PE=2 SV=1 - [RAC2_BOVIN]	5.2872	7.29	1	1	1	2	1.26023e+07	192	21.4101	7.60596
Q3MHX6	Protein OS-9 OS=Bos taurus OX=9913 GN=OS9 PE=2 SV=1 - [OS9_BOVIN]	5.25505	5.55	1	2	2	2	35710418	667	75.732	4.90674
Q3T0P7	Integral membrane protein 2B OS=Bos taurus OX=9913 GN=ITM2B PE=2 SV=1 - [ITM2B_BOVIN]	4.93286	7.14	1	1	1	1	4.51647e+07	266	30.3804	5.22412
Q3SZI4	14-3-3 protein theta OS=Bos taurus OX=9913 GN=YWHAQ PE=1 SV=1 - [1433T_BOVIN]	4.89203	5.71	1	1	1	2	724308	245	27.7468	4.77979
P79136	F-actin-capping protein subunit beta OS=Bos taurus OX=9913 GN=CAPZB PE=1 SV=1 - [CAPZB_BOVIN]	4.8679	4.65	1	1	1	1		301	33.7199	6.43018
Q58CS8	N-acetylglucosamine-1-phosphotransferase subunit gamma OS=Bos taurus OX=9913 GN=GNPTG PE=1 SV=4 - [GNPTG_BOVIN]	4.69198	9.8	1	2	2	2	1.32245e+07	306	33.7619	6.84424
Q28046	Scinderin OS=Bos taurus OX=9913 GN=SCIN PE=1 SV=1 - [SCIN_BOVIN]	4.28753	2.1	1	1	1	1	5.59963e+06	715	80.5276	5.93506
P62803	Histone H4 OS=Bos taurus OX=9913 PE=1 SV=2 - [H4_BOVIN]	4.21518	29.13	1	3	3	4	1.28259e+08	103	11.3604	11.356
P69678	Protein CutA OS=Bos taurus OX=9913 GN=CUTA PE=1 SV=1 - [CUTA_BOVIN]	4.20365	7.95	1	1	1	1	12656915	176	18.964	8.47021
P0CG53	Polyubiquitin-B OS=Bos taurus OX=9913 GN=UBB PE=1 SV=1 - [UBB_BOVIN]	4.18746	20.98	5	1	1	1	247689865	305	34.2874	7.47412
Q3SYU7	Transportin-1 OS=Bos taurus OX=9913 GN=TNPO1 PE=1 SV=2 - [TNPO1_BOVIN]	4.16486	2.12	1	1	1	1		898	102.317	4.98291
P45478	Palmitoyl-protein thioesterase 1 OS=Bos taurus OX=9913 GN=PPT1 PE=1 SV=1 - [PPT1_BOVIN]	4.0447	4.9	1	1	1	1	3.57802e+07	306	34.1204	6.78564
Q0VCM4	Glycogen phosphorylase, liver form OS=Bos taurus OX=9913 GN=PYGL PE=2 SV=1 - [PYGL_BOVIN]	4.02521	2.59	2	2	2	2	1.04208e+07	851	97.3942	7.12256
P13696	Phosphatidylethanolamine-binding protein 1 OS=Bos taurus OX=9913 GN=PEBP1 PE=1 SV=2 - [PEBP1_BOVIN]	3.9618	10.7	1	1	1	1	1.3449e+07	187	20.9727	7.48877
Q2KJH4	WD repeat-containing protein 1 OS=Bos taurus OX=9913 GN=WDR1 PE=2 SV=3 - [WDR1_BOVIN]	3.81243	2.64	1	1	1	1	3.25153e+07	606	66.216	6.72705
Q05688	Insulin-like growth factor 1 receptor (Fragment) OS=Bos taurus OX=9913 GN=IGF1R PE=2 SV=1 - [IGF1R_BOVIN]	3.80043	2.97	1	1	1	1		640	72.465	5.41455
Q3T149	Heat shock protein beta-1 OS=Bos taurus OX=9913 GN=HSPB1 PE=2 SV=1 - [HSPB1_BOVIN]	3.73758	7.96	1	1	1	1	1.56771e+07	201	22.3793	6.40479
Q3T0F7	Myotrophin OS=Bos taurus OX=9913 GN=MTPN PE=1 SV=3 - [MTPN_BOVIN]	3.63145	28.81	1	2	2	2	1.46689e+07	118	12.8866	5.51611
P00514	cAMP-dependent protein kinase type I-alpha regulatory subunit OS=Bos taurus OX=9913 GN=PRKAR1A PE=1 SV=2 - [KAP0_BOVIN]	3.49883	6.32	1	1	1	1	2.72562e+06	380	42.8659	5.35107
P62833	Ras-related protein Rap-1A OS=Bos taurus OX=9913 GN=RAP1A PE=1 SV=1 - [RAP1A_BOVIN]	3.43349	8.15	1	1	1	1	9.75529e+06	184	20.9737	6.66846
Q95M18	Endoplasmin OS=Bos taurus OX=9913 GN=HSP90B1 PE=2 SV=1 - [ENPL_BOVIN]	3.40427	1.74	1	1	1	1	22586862	804	92.3692	4.84326
A4IF97	Myosin regulatory light chain 12B OS=Bos taurus OX=9913 GN=MYL12B PE=2 SV=1 - [ML12B_BOVIN]	3.36593	23.98	2	2	2	2	17968181	171	19.6795	4.84326
Q3ZBD7	Glucose-6-phosphate isomerase OS=Bos taurus OX=9913 GN=GPI PE=2 SV=4 - [G6PI_BOVIN]	3.31028	2.69	1	1	1	1	59910037	557	62.815	7.7085
P45879	Voltage-dependent anion-selective channel protein 1 OS=Bos taurus OX=9913 GN=VDAC1 PE=1 SV=3 - [VDAC1_BOVIN]	3.23773	7.42	1	1	1	1		283	30.7216	8.54346
Q0IIG8	Ras-related protein Rab-18 OS=Bos taurus OX=9913 GN=RAB18 PE=2 SV=1 - [RAB18_BOVIN]	3.22574	7.28	1	1	1	1	4.44785e+07	206	22.9767	5.23682
A6QPT7	Endoplasmic reticulum aminopeptidase 2 OS=Bos taurus OX=9913 GN=ERAP2 PE=2 SV=1 - [ERAP2_BOVIN]	3.20663	2.41	1	2	2	2	2.35302e+07	954	109.649	6.7124
P25417	Cystatin-B OS=Bos taurus OX=9913 GN=CSTB PE=1 SV=1 - [CYTB_BOVIN]	3.15188	21.43	3	1	1	1	8.90231e+06	98	11.1326	6.78564
Q3SZ90	Large ribosomal subunit protein uL13 OS=Bos taurus OX=9913 GN=RPL13A PE=2 SV=3 - [RL13A_BOVIN]	3.12137	5.42	1	1	1	1	1.35248e+07	203	23.5083	11.1069
Q0VCW4	L-serine dehydratase/L-threonine deaminase OS=Bos taurus OX=9913 GN=SDS PE=2 SV=1 - [SDHL_BOVIN]	3.11249	3.36	1	1	1	1	1.84606e+08	327	34.419	7.37158
Q3ZC84	Cytosolic non-specific dipeptidase OS=Bos taurus OX=9913 GN=CNDP2 PE=2 SV=1 - [CNDP2_BOVIN]	3.10727	2.32	1	1	1	1	9.97698e+06	475	52.6217	5.87158
P13752	BOLA class I histocompatibility antigen, alpha chain BL3-6 OS=Bos taurus OX=9913 PE=2 SV=1 - [HA1A_BOVIN]	3.1038	2.78	1	1	1	1	3.78982e+07	360	40.338	5.60498
Q5E9A1	Nascent polypeptide-associated complex subunit alpha OS=Bos taurus OX=9913 GN=NACA PE=1 SV=1 - [NACA_BOVIN]	3.09877	6.98	1	1	1	1	10600857	215	23.3557	4.56396
Q27970	Calpain-1 catalytic subunit OS=Bos taurus OX=9913 GN=CAPN1 PE=1 SV=3 - [CAN1_BOVIN]	3.08917	2.09	1	1	1	1	1.23596e+07	716	82.155	5.59229
Q3SZC4	NSFL1 cofactor p47 OS=Bos taurus OX=9913 GN=NSFL1C PE=2 SV=1 - [NSF1C_BOVIN]	3.07933	4.59	1	1	1	1	1.75636e+06	370	40.6293	5.18604
P32592	Integrin beta-2 OS=Bos taurus OX=9913 GN=ITGB2 PE=1 SV=1 - [ITB2_BOVIN]	3.07812	2.08	4	1	1	1	2.24535e+07	769	84.3448	6.40479
Q3ZBT1	Transitional endoplasmic reticulum ATPase OS=Bos taurus OX=9913 GN=VCP PE=2 SV=1 - [TERA_BOVIN]	3.06315	1.49	1	1	1	1		806	89.2737	5.26221
Q6B855	Transketolase OS=Bos taurus OX=9913 GN=TKT PE=2 SV=1 - [TKT_BOVIN]	3.05055	2.89	1	1	1	2	3.3974e+07	623	67.8627	7.6499
Q2HJ97	Prohibitin-2 OS=Bos taurus OX=9913 GN=PHB2 PE=2 SV=1 - [PHB2_BOVIN]	3.04509	6.69	1	1	1	1		299	33.3369	9.84717
B2LT61	Toll-like receptor 2 OS=Bison bison OX=9901 GN=TLR2 PE=3 SV=1 - [TLR2_BISBI]	3.03499	1.79	6	1	1	1	1.68701e+07	784	89.9722	6.81494
P62248	Myeloid-derived growth factor OS=Bos taurus OX=9913 GN=MYDGF PE=2 SV=1 - [MYDGF_BOVIN]	3.01326	8.62	1	1	1	1	5.31337e+07	174	19.0185	7.98682
Q6ZXD2	Alpha-N-acetylneuraminide alpha-2,8-sialyltransferase OS=Bos taurus OX=9913 GN=ST8SIA1 PE=2 SV=1 - [SIA8A_BOVIN]	3.00193	2.81	1	1	1	1	1.19627e+07	356	40.4253	9.12939
Q3SZ18	Hypoxanthine-guanine phosphoribosyltransferase OS=Bos taurus OX=9913 GN=HPRT1 PE=2 SV=3 - [HPRT_BOVIN]	3.00155	5.96	1	1	1	1	15205272	218	24.4827	7.81104
Q28085	Complement factor H OS=Bos taurus OX=9913 GN=CFH PE=1 SV=3 - [CFAH_BOVIN]	2.96689	1.38	1	1	1	1	4.20797e+06	1236	140.282	6.81494
Q2KIT0	Protein HP-20 homolog OS=Bos taurus OX=9913 PE=2 SV=1 - [HP20_BOVIN]	2.9546	12.04	1	1	1	1	8324154	191	20.6327	8.5874
Q2KJ32	Methanethiol oxidase OS=Bos taurus OX=9913 GN=SELENBP1 PE=1 SV=1 - [SBP1_BOVIN]	2.95451	2.75	1	1	1	1		472	52.5216	6.48096
P37141	Glutathione peroxidase 3 OS=Bos taurus OX=9913 GN=GPX3 PE=2 SV=2 - [GPX3_BOVIN]	2.94648	6.19	1	1	1	1	3.23131e+07	226	25.6479	7.29834
A7MBG0	Adenylosuccinate synthetase isozyme 2 OS=Bos taurus OX=9913 GN=ADSS2 PE=2 SV=2 - [PURA2_BOVIN]	2.94052	2.41	1	1	1	1	9.8763e+06	456	50.1248	6.72705
A0JNI8	LIM/homeobox protein Lhx9 OS=Bos taurus OX=9913 GN=LHX9 PE=2 SV=2 - [LHX9_BOVIN]	2.92291	8.06	1	1	1	1		397	43.8606	8.70459
P50397	Rab GDP dissociation inhibitor beta OS=Bos taurus OX=9913 GN=GDI2 PE=2 SV=3 - [GDIB_BOVIN]	2.91582	2.7	1	1	1	1	1.82974e+07	445	50.4557	6.25244
P18203	Peptidyl-prolyl cis-trans isomerase FKBP1A OS=Bos taurus OX=9913 GN=FKBP1A PE=1 SV=2 - [FKB1A_BOVIN]	2.90409	12.96	1	1	1	1	2.18984e+07	108	11.9021	8.14795
Q2KJ93	Cell division control protein 42 homolog OS=Bos taurus OX=9913 GN=CDC42 PE=1 SV=1 - [CDC42_BOVIN]	2.90038	8.9	1	1	1	1	2.92572e+06	191	21.245	6.55127
P61635	Signal transducer and activator of transcription 3 OS=Bos taurus OX=9913 GN=STAT3 PE=2 SV=1 - [STAT3_BOVIN]	2.87102	3.38	1	1	1	1		770	87.9184	6.30322
Q865V6	Macrophage-capping protein OS=Bos taurus OX=9913 GN=CAPG PE=2 SV=1 - [CAPG_BOVIN]	2.87018	4.01	1	1	1	1	2.88992e+07	349	38.8518	6.62451
Q5E9B7	Chloride intracellular channel protein 1 OS=Bos taurus OX=9913 GN=CLIC1 PE=2 SV=3 - [CLIC1_BOVIN]	2.8245	7.47	1	1	1	1	7.17496e+06	241	26.9748	5.2749
P02253	Histone H1.2 OS=Bos taurus OX=9913 GN=H1-2 PE=1 SV=2 - [H12_BOVIN]	2.79922	5.16	3	1	1	1	14918427	213	21.3427	11.0044
Q3SZF2	ADP-ribosylation factor 4 OS=Bos taurus OX=9913 GN=ARF4 PE=2 SV=3 - [ARF4_BOVIN]	2.78703	6.11	4	1	1	1	1.12047e+07	180	20.5146	6.18896
Q92176	Coronin-1A OS=Bos taurus OX=9913 GN=CORO1A PE=1 SV=3 - [COR1A_BOVIN]	2.74006	2.17	1	1	1	1	6540713	461	50.9469	6.68311
P11151	Lipoprotein lipase OS=Bos taurus OX=9913 GN=LPL PE=1 SV=2 - [LIPL_BOVIN]	2.73784	2.09	2	1	1	1	1.44511e+07	478	53.344	8.51416
Q5E956	Triosephosphate isomerase OS=Bos taurus OX=9913 GN=TPI1 PE=2 SV=3 - [TPIS_BOVIN]	2.70279	6.43	1	1	1	1	5.80653e+07	249	26.6728	6.91748
P62261	14-3-3 protein epsilon OS=Bos taurus OX=9913 GN=YWHAE PE=2 SV=1 - [1433E_BOVIN]	2.70278	7.45	1	1	1	1	3.44931e+06	255	29.1554	4.7417
Q2KI42	26S proteasome non-ATPase regulatory subunit 11 OS=Bos taurus OX=9913 GN=PSMD11 PE=2 SV=3 - [PSD11_BOVIN]	2.64918	3.08	1	1	1	1	3.96703e+06	422	47.434	6.48096
A6H7C2	Peroxisomal biogenesis factor 3 OS=Bos taurus OX=9913 GN=PEX3 PE=2 SV=1 - [PEX3_BOVIN]	2.625	4.56	1	1	1	1	1.84577e+08	373	42.1099	7.72314
Q4GZT4	Broad substrate specificity ATP-binding cassette transporter ABCG2 OS=Bos taurus OX=9913 GN=ABCG2 PE=3 SV=2 - [ABCG2_BOVIN]	2.60899	1.53	1	1	1	1	2.39615e+07	655	72.6779	8.66064
Q3SZI6	Dolichyl-diphosphooligosaccharide--protein glycosyltransferase subunit 2 OS=Bos taurus OX=9913 GN=RPN2 PE=2 SV=1 - [RPN2_BOVIN]	2.59817	4.28	1	1	1	1		631	69.1711	5.73193
Q58DH9	Alpha-N-acetylgalactosaminidase OS=Bos taurus OX=9913 GN=NAGA PE=2 SV=1 - [NAGAB_BOVIN]	2.59715	2.92	1	1	1	1	59026743	411	46.5024	5.46533
Q17QK3	Carboxypeptidase Q OS=Bos taurus OX=9913 GN=CPQ PE=2 SV=1 - [CBPQ_BOVIN]	2.59115	3.81	1	1	1	1	29065758	472	51.6463	5.8335
Q3T0E5	Adipocyte plasma membrane-associated protein OS=Bos taurus OX=9913 GN=APMAP PE=2 SV=1 - [APMAP_BOVIN]	2.54775	9.47	1	2	2	2	7448773	412	46.0619	7.04932
Q58D62	Fetuin-B OS=Bos taurus OX=9913 GN=FETUB PE=1 SV=1 - [FETUB_BOVIN]	2.52952	2.33	1	1	1	1	4.08914e+07	387	42.6361	5.77002
P56652	Inter-alpha-trypsin inhibitor heavy chain H3 OS=Bos taurus OX=9913 GN=ITIH3 PE=1 SV=2 - [ITIH3_BOVIN]	2.48917	1.23	1	1	1	1	2.70006e+07	891	99.4886	5.89697
A7E3Q8	Plastin-3 OS=Bos taurus OX=9913 GN=PLS3 PE=2 SV=1 - [PLST_BOVIN]	2.46021	2.06	1	1	1	1	1.5848e+07	630	70.7532	5.60498
Q0IIG7	Ras-related protein Rab-5A OS=Bos taurus OX=9913 GN=RAB5A PE=1 SV=1 - [RAB5A_BOVIN]	2.39206	5.12	2	1	1	1	5.56729e+06	215	23.6738	8.14795
Q2TBI0	Lipopolysaccharide-binding protein OS=Bos taurus OX=9913 GN=LBP PE=2 SV=1 - [LBP_BOVIN]	2.36725	2.29	1	1	1	1	9.40249e+07	481	53.6643	7.09326
Q5E9F5	Transgelin-2 OS=Bos taurus OX=9913 GN=TAGLN2 PE=2 SV=3 - [TAGL2_BOVIN]	2.35134	4.02	1	1	1	1	6994286	199	22.4122	8.23584
Q05443	Lumican OS=Bos taurus OX=9913 GN=LUM PE=1 SV=1 - [LUM_BOVIN]	2.33767	2.92	1	1	1	1	17378650	342	38.7319	6.354
A7MB62	Actin-related protein 2 OS=Bos taurus OX=9913 GN=ACTR2 PE=1 SV=1 - [ARP2_BOVIN]	2.30085	9.14	1	1	1	2		394	44.7322	6.7417
Q863B3	Staphylococcal nuclease domain-containing protein 1 OS=Bos taurus OX=9913 GN=SND1 PE=1 SV=1 - [SND1_BOVIN]	2.27414	1.43	1	1	1	1		910	101.926	7.1665
Q5E9B1	L-lactate dehydrogenase B chain OS=Bos taurus OX=9913 GN=LDHB PE=2 SV=4 - [LDHB_BOVIN]	2.23565	3.29	1	1	1	1	3.27012e+07	334	36.7002	6.44287
P27281	Core protein VP3 OS=Epizootic hemorrhagic disease virus 1 OX=33720 GN=Segment-3 PE=3 SV=1 - [VP3_EHDV1]	2.21136	1	2	1	1	1	9.35225e+06	899	103.429	6.52197
Q3T052	Inter-alpha-trypsin inhibitor heavy chain H4 OS=Bos taurus OX=9913 GN=ITIH4 PE=1 SV=1 - [ITIH4_BOVIN]	2.20149	1.09	1	1	1	1	3.61334e+07	916	101.449	6.68311
P81287	Annexin A5 OS=Bos taurus OX=9913 GN=ANXA5 PE=1 SV=3 - [ANXA5_BOVIN]	2.20149	2.8	1	1	1	1	11988659	321	36.0665	4.95752
P01035	Cystatin-C OS=Bos taurus OX=9913 GN=CST3 PE=1 SV=2 - [CYTC_BOVIN]	2.19893	18.92	1	1	1	1	1.6017e+06	148	16.2544	9.0415
P01017	Angiotensinogen OS=Bos taurus OX=9913 GN=AGT PE=1 SV=2 - [ANGT_BOVIN]	2.19047	2.94	2	1	1	1	45362409	476	51.3919	6.96143
Q3ZCF3	S-phase kinase-associated protein 1 OS=Bos taurus OX=9913 GN=SKP1 PE=2 SV=1 - [SKP1_BOVIN]	2.18965	7.36	1	1	1	1	4.6534e+06	163	18.6462	4.53857
Q2T9X2	T-complex protein 1 subunit delta OS=Bos taurus OX=9913 GN=CCT4 PE=1 SV=3 - [TCPD_BOVIN]	2.18729	5.35	1	1	1	1	2.71961e+06	542	58.1698	7.32764
Q9TU34	Inositol 1,4,5-trisphosphate receptor type 1 OS=Bos taurus OX=9913 GN=ITPR1 PE=1 SV=1 - [ITPR1_BOVIN]	2.18511	0.55	1	1	1	1	3.91691e+07	2709	308.121	6.11279
P61356	Large ribosomal subunit protein eL27 OS=Bos taurus OX=9913 GN=RPL27 PE=2 SV=2 - [RL27_BOVIN]	2.1744	6.62	1	1	1	1	11581371	136	15.7877	10.5649
O02811	Phosphatidylinositol 4-kinase alpha OS=Bos taurus OX=9913 GN=PI4KA PE=2 SV=2 - [PI4KA_BOVIN]	2.15909	0.86	1	1	1	1	4.43187e+07	2102	234.998	7.06396
Q4U5R3	Proteasome activator complex subunit 1 OS=Bos taurus OX=9913 GN=PSME1 PE=1 SV=1 - [PSME1_BOVIN]	2.15591	5.62	1	1	1	1	1.0464e+07	249	28.645	6.03662
P62808	Histone H2B type 1 OS=Bos taurus OX=9913 PE=1 SV=2 - [H2B1_BOVIN]	2.13866	7.14	3	1	1	1	5.10779e+07	126	13.8976	10.3159
Q67ER4	E3 ubiquitin-protein ligase RNF113A OS=Bos taurus OX=9913 GN=RNF113A PE=2 SV=1 - [R113A_BOVIN]	2.11771	6.41	1	1	1	1		343	38.8247	6.29053
P61585	Transforming protein RhoA OS=Bos taurus OX=9913 GN=RHOA PE=1 SV=1 - [RHOA_BOVIN]	2.07563	12.44	1	1	1	2	1.02253e+06	193	21.7541	6.1001
Q3ZBW5	Rho-related GTP-binding protein RhoB OS=Bos taurus OX=9913 GN=RHOB PE=2 SV=1 - [RHOB_BOVIN]	2.06959	12.24	1	1	1	1	6.70387e+06	196	22.1091	5.23682
P08728	Keratin, type I cytoskeletal 19 OS=Bos taurus OX=9913 GN=KRT19 PE=2 SV=1 - [K1C19_BOVIN]	1.98063	3.01	1	1	1	1	2.42998e+06	399	43.8581	5.0083
A7YW98	Arginine--tRNA ligase, cytoplasmic OS=Bos taurus OX=9913 GN=RARS1 PE=2 SV=1 - [SYRC_BOVIN]	1.97291	3.03	1	2	2	2	9.84027e+06	660	75.5129	6.87354
P55052	Fatty acid-binding protein 5 OS=Bos taurus OX=9913 GN=FABP5 PE=1 SV=4 - [FABP5_BOVIN]	1.85221	6.67	1	1	1	1	3630498	135	15.0646	7.69385
Q3T0F5	Ras-related protein Rab-7a OS=Bos taurus OX=9913 GN=RAB7A PE=2 SV=1 - [RAB7A_BOVIN]	1.78654	4.83	1	1	1	1	8655974	207	23.5289	6.69775
P21214	Transforming growth factor beta-2 proprotein OS=Bos taurus OX=9913 GN=TGFB2 PE=1 SV=3 - [TGFB2_BOVIN]	1.76384	3.86	1	1	1	1	20475024	414	47.6611	8.52881
A6QLW8	Solute carrier family 22 member 7 OS=Bos taurus OX=9913 GN=SLC22A7 PE=2 SV=1 - [S22A7_BOVIN]	1.76121	1.46	1	1	1	1	196896	547	59.9654	7.15186
Q58D84	Follistatin-related protein 1 OS=Bos taurus OX=9913 GN=FSTL1 PE=2 SV=1 - [FSTL1_BOVIN]	1.71298	3.91	1	1	1	1	573913	307	34.8337	5.61768
P81134	Renin receptor OS=Bos taurus OX=9913 GN=ATP6AP2 PE=1 SV=2 - [RENR_BOVIN]	1.66887	2.28	1	1	1	1	11348765	351	39.4665	5.5542
P98140	Coagulation factor XII OS=Bos taurus OX=9913 GN=F12 PE=1 SV=2 - [FA12_BOVIN]	1.65794	1.31	1	1	1	1	3.33161e+06	612	67.1164	7.66455
A4FV68	Serine/threonine-protein phosphatase 2A 56 kDa regulatory subunit epsilon isoform OS=Bos taurus OX=9913 GN=PPP2R5E PE=1 SV=1 - [2A5E_BOVIN]	0	3.85	1	1	1	1		467	54.6645	6.94678
Q3T054	GTP-binding nuclear protein Ran OS=Bos taurus OX=9913 GN=RAN PE=2 SV=3 - [RAN_BOVIN]	0	5.09	1	1	1	1	1.2623e+07	216	24.4076	7.48877
Q08DI5	Ras-related protein Rap-2c OS=Bos taurus OX=9913 GN=RAP2C PE=2 SV=1 - [RAP2C_BOVIN]	0	14.75	1	1	1	2	891999	183	20.7314	4.94482
F2Z4H3	DNA-directed RNA polymerases I, II, and III subunit RPABC3 OS=Bos taurus OX=9913 GN=POLR2H PE=1 SV=1 - [RPAB3_BOVIN]	0	19.33	1	1	1	1		150	17.1324	4.67822
P03307	Genome polyprotein OS=Foot-and-mouth disease virus (isolate -/Germany/A5Westerwald/1951 serotype A) OX=12113 PE=1 SV=2 - [POLG_FMDV5]	0	1.03	1	1	1	1		2332	259.172	6.771
A0JNB0	Tyrosine-protein kinase Fyn OS=Bos taurus OX=9913 GN=FYN PE=2 SV=1 - [FYN_BOVIN]	0	4.1	1	1	1	1	4.25773e+06	537	60.6793	6.66846
Q148E0	Peroxiredoxin-like 2C OS=Bos taurus OX=9913 GN=PRXL2C PE=2 SV=1 - [PXL2C_BOVIN]	0	3.95	1	1	1	1	5.46544e+07	228	25.1211	8.00146
Q6QME8	Protein argonaute-2 OS=Bos taurus OX=9913 GN=AGO2 PE=2 SV=1 - [AGO2_BOVIN]	0	0.7	1	1	1	1	261736	860	97.326	9.21729
Q1JPA0	Aldehyde dehydrogenase family 3 member B1 OS=Bos taurus OX=9913 GN=ALDH3B1 PE=2 SV=1 - [AL3B1_BOVIN]	0	1.71	1	1	1	1	331558	468	51.7666	8.04541
P27214	Annexin A11 OS=Bos taurus OX=9913 GN=ANXA11 PE=1 SV=1 - [ANX11_BOVIN]	0	2.58	1	1	1	1	46022826	503	53.984	7.6499
Q32LE5	Isoaspartyl peptidase/L-asparaginase OS=Bos taurus OX=9913 GN=ASRGL1 PE=2 SV=1 - [ASGL1_BOVIN]	0	3.9	1	1	1	1	1.49939e+07	308	32.0303	7.40088
Q08DA8	Cyclic AMP-dependent transcription factor ATF-1 OS=Bos taurus OX=9913 GN=ATF1 PE=2 SV=1 - [ATF1_BOVIN]	0	17.41	1	1	1	1		270	29.2428	8.36768
Q9MZL3	Voltage-dependent L-type calcium channel subunit beta-3 OS=Bos taurus OX=9913 GN=CACNB3 PE=2 SV=2 - [CACB3_BOVIN]	0	5.17	1	1	1	1		484	54.5354	6.40479
Q2KJ83	Carboxypeptidase N catalytic chain OS=Bos taurus OX=9913 GN=CPN1 PE=2 SV=1 - [CBPN_BOVIN]	0	1.95	1	1	1	1	390191	462	52.6357	8.5874
Q2TA00	Coiled-coil domain-containing protein 83 OS=Bos taurus OX=9913 GN=CCDC83 PE=2 SV=1 - [CCD83_BOVIN]	0	1.94	1	1	1	1		413	48.9071	5.74463
Q28106	Contactin-1 OS=Bos taurus OX=9913 GN=CNTN1 PE=2 SV=1 - [CNTN1_BOVIN]	0	2.95	1	1	1	1	808073	1018	113.313	6.22705
Q2KJB7	Carnitine O-palmitoyltransferase 2, mitochondrial OS=Bos taurus OX=9913 GN=CPT2 PE=2 SV=1 - [CPT2_BOVIN]	0	5.78	1	1	1	1		658	74.4356	8.1333
Q8HXM1	Cleavage stimulation factor subunit 2 OS=Bos taurus OX=9913 GN=CSTF2 PE=2 SV=1 - [CSTF2_BOVIN]	0	6.64	1	1	1	2	104684857	572	60.3993	6.81494
P00171	Cytochrome b5 OS=Bos taurus OX=9913 GN=CYB5A PE=1 SV=3 - [CYB5_BOVIN]	0	15.67	1	1	1	1		134	15.3196	5.03369
Q3T168	Calcyclin-binding protein OS=Bos taurus OX=9913 GN=CACYBP PE=2 SV=1 - [CYBP_BOVIN]	0	6.52	1	1	1	1	3.54032e+06	230	26.3156	8.25049
Q5E9J5	7-dehydrocholesterol reductase OS=Bos taurus OX=9913 GN=DHCR7 PE=2 SV=1 - [DHCR7_BOVIN]	0	8.21	1	1	1	1		475	54.2355	8.45557
Q58DM8	Enoyl-CoA hydratase, mitochondrial OS=Bos taurus OX=9913 GN=ECHS1 PE=2 SV=1 - [ECHM_BOVIN]	0	6.55	1	1	1	1	3.80407e+06	290	31.2233	8.57275
Q7YS37	Glucose-6-phosphate 1-dehydrogenase OS=Bos indicus OX=9915 GN=G6PD PE=2 SV=3 - [G6PD_BOSIN]	0	1.94	1	1	1	1	1.15824e+07	515	59.5456	6.32861
Q2KIX2	Ganglioside-induced differentiation-associated protein 2 OS=Bos taurus OX=9913 GN=GDAP2 PE=2 SV=1 - [GDAP2_BOVIN]	0	6.24	1	1	1	1	867715	497	56.2275	5.84619
Q08DQ2	Glutamine--fructose-6-phosphate aminotransferase [isomerizing] 2 OS=Bos taurus OX=9913 GN=GFPT2 PE=2 SV=1 - [GFPT2_BOVIN]	0	5.87	1	1	1	1	980249030	682	77.0319	7.66455
Q3T0J9	Guanine nucleotide-binding protein-like 3-like protein OS=Bos taurus OX=9913 GN=GNL3L PE=2 SV=1 - [GNL3L_BOVIN]	0	1.39	1	1	1	1	2.26798e+07	575	64.7962	8.55811
Q0VCN3	Intraflagellar transport protein 27 homolog OS=Bos taurus OX=9913 GN=IFT27 PE=2 SV=1 - [IFT27_BOVIN]	0	16.13	1	1	1	1		186	20.6325	5.57959
Q95KV0	Inhibitor of nuclear factor kappa-B kinase subunit beta OS=Bos taurus OX=9913 GN=IKBKB PE=2 SV=1 - [IKKB_BOVIN]	0	1.72	1	1	1	1	1575246	756	86.5918	6.01123
A0JNC3	Insulin-induced gene 1 protein OS=Bos taurus OX=9913 GN=INSIG1 PE=2 SV=1 - [INSI1_BOVIN]	0	13.41	1	1	1	1	1.67031e+06	276	29.5893	8.89502
Q0V8M0	Protein KRI1 homolog OS=Bos taurus OX=9913 GN=KRI1 PE=2 SV=3 - [KRI1_BOVIN]	0	1.28	1	1	1	5	504040	705	82.4895	5.18604
A6H737	Lysyl oxidase homolog 2 OS=Bos taurus OX=9913 GN=LOXL2 PE=2 SV=1 - [LOXL2_BOVIN]	0	4.26	1	1	1	1		774	86.7286	6.49365
Q3SWY4	LRRN4 C-terminal-like protein OS=Bos taurus OX=9913 GN=LRRN4CL PE=2 SV=2 - [LRN4L_BOVIN]	0	4.74	1	1	1	1		232	24.3942	6.69775
P08169	Cation-independent mannose-6-phosphate receptor OS=Bos taurus OX=9913 GN=IGF2R PE=1 SV=2 - [MPRI_BOVIN]	0	0.52	1	1	1	1		2499	274.353	5.92236
Q4JIJ2	Methionine synthase reductase OS=Bos taurus OX=9913 GN=MTRR PE=2 SV=1 - [MTRR_BOVIN]	0	2.16	1	1	1	1	3.00377e+08	695	77.1146	6.50732
Q3B7M6	Protein NEDD1 OS=Bos taurus OX=9913 GN=NEDD1 PE=2 SV=1 - [NEDD1_BOVIN]	0	3.19	1	1	1	1	9.01278e+06	659	71.1599	7.85498
Q9GK76	Platelet-activating factor receptor OS=Capra hircus OX=9925 GN=PTAFR PE=3 SV=1 - [PTAFR_CAPHI]	0	5.26	1	1	1	1		342	39.5859	9.0708
E1BC15	RNA-binding protein 44 OS=Bos taurus OX=9913 GN=RBM44 PE=3 SV=1 - [RBM44_BOVIN]	0	0.76	1	1	1	1	1.51179e+07	1051	117.887	5.79541
Q2T9U5	RNA exonuclease 5 OS=Bos taurus OX=9913 GN=REXO5 PE=2 SV=1 - [REXO5_BOVIN]	0	3.58	1	1	1	1		783	88.1974	8.88037
Q9GKN7	Ammonium transporter Rh type A OS=Bos taurus OX=9913 GN=RHAG PE=2 SV=1 - [RHAG_BOVIN]	0	7.04	1	1	1	1	1.55334e+06	426	46.6888	5.8335
Q2KIA4	Stearoyl-CoA desaturase 5 OS=Bos taurus OX=9913 GN=SCD5 PE=2 SV=1 - [SCD5_BOVIN]	0	8.06	1	1	1	1	1.94729e+06	335	38.1907	9.68604
Q08E08	Sodium channel subunit beta-4 OS=Bos taurus OX=9913 GN=SCN4B PE=2 SV=1 - [SCN4B_BOVIN]	0	4.82	1	1	1	1	1.14191e+07	228	25.1283	7.76709
A5PKA5	Sorting nexin-27 OS=Bos taurus OX=9913 GN=SNX27 PE=2 SV=1 - [SNX27_BOVIN]	0	1.11	1	1	1	1		541	61.0884	6.354
A6H7A8	Deoxynucleotidyltransferase terminal-interacting protein 1 OS=Bos taurus OX=9913 GN=DNTTIP1 PE=2 SV=1 - [TDIF1_BOVIN]	0	4.56	1	1	1	1	2040654624	329	36.9889	8.96826
P51743	Tumor necrosis factor (Fragment) OS=Cervus elaphus OX=9860 GN=TNF PE=2 SV=1 - [TNFA_CEREL]	0	12.66	4	1	1	1	1.05006e+06	229	24.9718	5.8335
Q58DK8	E3 ubiquitin-protein ligase TRIM38 OS=Bos taurus OX=9913 GN=TRIM38 PE=2 SV=1 - [TRI38_BOVIN]	0	8.26	1	1	1	1	3.60182e+06	460	52.9552	6.25244
P39942	V-type proton ATPase subunit D OS=Bos taurus OX=9913 GN=ATP6V1D PE=1 SV=1 - [VATD_BOVIN]	0	3.24	1	1	1	2	6.69895e+07	247	28.3164	9.45166
A6QLI1	Vesicular glutamate transporter 2 OS=Bos taurus OX=9913 GN=SLC17A6 PE=2 SV=1 - [VGLU2_BOVIN]	0	5.33	1	1	1	1		582	64.5037	6.82959
Q3ZC82	Zinc finger CCCH domain-containing protein 14 OS=Bos taurus OX=9913 GN=ZC3H14 PE=2 SV=2 - [ZC3HE_BOVIN]	0	1.22	1	1	1	1	1.17029e+07	735	81.9718	7.10791
P21604	Protein OPG064 OS=Vaccinia virus (strain Western Reserve) OX=10254 GN=OPG064 PE=1 SV=2 - [PG064_VACCW]	0	2.44	1	1	1	1		737	85.9023	5.61768
P04514	Non-structural protein 3 OS=Rotavirus A (strain RVA/Cow/United Kingdom/UK/1975/G6P7[5]) OX=10934 PE=3 SV=1 - [NSP3_ROTBU]	0	13.42	1	1	1	1		313	36.1301	5.70654
P03520	Phosphoprotein OS=Vesicular stomatitis Indiana virus (strain San Juan) OX=11285 GN=P PE=1 SV=2 - [PHOSP_VSIVA]	0	3.02	4	1	1	1	3.40536e+06	265	29.8926	4.61475
Q9GLM4	Tensin-1 OS=Bos taurus OX=9913 GN=TNS1 PE=2 SV=2 - [TENS1_BOVIN]	0	0.32	1	1	1	1	280673	1883	201.933	8.11865
