# Supplementary material for: Bioactive Peptides in Greek Goat Colostrum: Relevance to Human Metabolism
Source: Foods. 2024 Dec 6;13(23):3949. doi: 10.3390/foods13233949 (PMC11640771; doi:10.3390/foods13233949)
Supplement: Supplementary file 1 [file foods-13-03949-s001.zip › Supplementary Materials/Supplementary_Table_S3.xlsx]

## Sheet: ACE_inhibitory_ratio
Peptide	Amino acid sequence	Calculated affinity (kcal/mol) to ACE
GW	Glycine - Tryptophan	-6.98
AW	Alanine - Tryptophan	-7.543
IW	Isoleucine - Trypthophan	-7.603
PPY	Proline - Proline- Tyrosine	-8.55
VW	Valine - Tryptophan	-7.885
PPIY	Proline - Proline- Isoleucine- Tyrosine	-8.702
ASF	Alanine-Serine - Phenylalanine	-7.455
PY	Proline- Tyrosine	-7.561
APL	Alanine- Proline - Leucine	-6.437
IPL	Isoleucine - Proline - Leucine	-6.836
APY	Alanine- Proline- Tyrosine	-7.874
IPR	Isoleucine - Proline- Arginine	-8.09
IAQW	Isoleucine - Alanine- Glutamine - Tryptophan	-9.365
PIY	Proline - Isoleucine - Tyrosine	-8.186
VIF	Valine - Isoleucine - Phenylalanine	-7.513
VAW	Valine - Alanine - Tryptophan	-8.423
IP	Isoleycine - Proline	-5.82
IVF	Isoleucine - Valine - Phenylalanine	-7.73
PAY	Proline- Alanine - Tyrosine	-8.555
GIY	Glycine - Isoleucine - Tyrosine	-7.501
DVF	Aspartic Acid - Valine - Phenylalanine	-7.975
IGY	Isoleyucine - Glycine - Tyrosine	-7.213

## Sheet: DPPIV_inhibitory_ratio
Peptide	Amino acid sequence	Calculated affinity (kcal/mol) to DPPIV
GF	Glycine - Phenylallanine	-6
GW	Glycine - Tryptophan	-5.7
PW	Proline - Tryptophan	-5.3
PL	Proline - Leucine	-5.8
AW	Alanine - Tryptophan	-6.2
GPM	Glycine - Proline - Methionine	-2.1
PM	Proline - Methionine	-5.4
SF	Serine - Phenylalanine	-5.7
QF	Glutamine - Phenylalanine	-5.8
IW	Isoleucine - Trypthophan	-5.2
SW	Serine - Tryptophan	-7.1
QW	Glutamine - Trypthophan	-5.7
PPL	Proline - Proline - Leucine	-3.4
APM	Alanine - Proline - Methionine	-5.2
IPM	Isoleucine- Proline - Methionine	-2.3
TF	Threonine - Phenylalanine	-5.9
VF	Valine - Phenylalanine	-5.3
TW	Threonine - Tryptophan	-5.7
PL	Proline- Leucine	-5.7
GL	Glycine - Leucine	-5.3
VW	Valine - Tryptophan	-5.6
AM	Alanine - Methionine	-5.6
GY	Glycine - Tyrosine	-5.5
DQW	Aspartic Acid - Glutamine - Tryptophan	-3.9
PY	Proline - Tyrosine	-5.3
PPN	Proline - Proline - Asparagine	-3.8
IM	Isoleucine - Methionine	-4.9
PIL	Proline - Isoleucine - Leucine	-4.4
DPL	Aspartic acid - Proline- Leucine	-4.8
SM	Serine - Methionine	-5.2
PTM	Proline - Threonine- Methionine	-3.9
QM	Glutanime - Methionine	-5.7
DPY	Aspartic Acid - Proline - Tyrosine	-3.6
EW	Glutamin Acid - Tryptophan	-6.2
IP	Isoleucine - Proline	-4.2
AIM	Alanine - Isoleucine - Methionine	-3.5
AAM	Alanine - Alanine -Methionine	-5.1
SIM	Serine - Isoleucine - Methionine	-5.6
GH	Glycine - Histidine	-6
GA	Glycine - Alanine	-5.4
